# Supplementary material for: Comparative proteome analysis of embryo and endosperm reveals central differential expression proteins involved in wheat seed germination
Source: BMC Plant Biol. 2015 Apr 8;15:97. doi: 10.1186/s12870-015-0471-z (PMC4407426; doi:10.1186/s12870-015-0471-z)
Supplement: Additional file 3: Table S3. — The peptide sequences of identified DEP spots in embryo and endosperm identified by MALDI-TOF/TOF-MS. [file 12870_2015_471_MOESM3_ESM.xls]

## Sheet: Embryo
Additional file 3:Table S3. The peptide sequences of embryo identities
Spot No.	Protein Name	Taxonomy	Accsession No.	Protein Score	Protein Score C. I. %	Pep. Count	Total Ion Score	Total Ion C. I. %	Calc. Mass	Obsrv. Mass	± da	± ppm	Start Seq.	End Seq	Sequence	Ion Score	C. I. %	Modification
1	putative aconitate hydratase,cytoplasmic-like	Brachypodium distachyon	gi|357144707	409	100	20	289	100	896.499	896.492	-0.0067	-7	159	165	ERFGFLK
									903.494	903.5	0.006	7	740	748	FLGGEVGPK
									914.567	914.577	0.0106	12	48	55	ILLESAIR
									914.567	914.577	0.0106	12	48	55	ILLESAIR	18	0
									945.406	945.423	0.0166	18	712	719	DFNSYGSR
									945.406	945.423	0.0166	18	712	719	DFNSYGSR	40	67.315
									1073.5	1073.53	0.03	28	711	719	KDFNSYGSR
									1085.53	1085.55	0.0287	26	492	500	SGLQEYFNK
									1101.51	1101.53	0.0267	24	712	720	DFNSYGSRR
									1104.64	1104.67	0.0304	28	39	47	IDKLPYSIR
									1104.64	1104.67	0.0304	28	39	47	IDKLPYSIR	43	83.314
									1141.67	1141.71	0.0338	30	80	89	LAEIPFKPAR
									1141.67	1141.71	0.0338	30	80	89	LAEIPFKPAR	43	83.918
									1193.56	1193.65	0.0864	72	1	11	MATSATEHAFK
									1202.61	1202.65	0.0456	38	70	79	IIDWENTSPK
									1292.66	1292.72	0.0523	40	28	38	FYSLPALNDPR
									1292.66	1292.72	0.0523	40	28	38	FYSLPALNDPR	28	0
									1357.78	1357.82	0.0366	27	736	748	IVNKFLGGEVGPK
									1513.72	1513.8	0.0761	50	333	345	SDETVSMIEAYLR
									1529.72	1529.77	0.058	38	333	345	SDETVSMIEAYLR			Oxidation (M)[7]
									1529.72	1529.77	0.058	38	333	345	SDETVSMIEAYLR	14	0	Oxidation (M)[7]
									1839.83	1839.94	0.1096	60	346	360	ANNMFVDYNEPQLER
									1855.83	1855.91	0.0851	46	346	360	ANNMFVDYNEPQLER			Oxidation (M)[4]
									1855.83	1855.91	0.0851	46	346	360	ANNMFVDYNEPQLER	88	100	Oxidation (M)[4]
									2006.94	2006.93	-0.0122	-6	769	788	SEGHDTIILAGAEYGSGS
															SR
									2006.94	2007.11	0.1727	86	769	788	SEGHDTIILAGAEYGSGS
															SR
									2031.09	2031.19	0.0971	48	90	108	VLLQDFTGVPAVVDLAA			Oxidation (M)[18]
															MR
									2298.1	2298.26	0.1565	68	767	788	YKSEGHDTIILAGAEYGS	18	0
															GSSR
									2298.28	2298.26	-0.0256	-11	121	141	INPLVPVDLVIDHSVQVD
															VAR
									2355.14	2355.24	0.1023	43	361	381	VYSSYLALDLDEVEPCIS			Carbamidomethyl (C)[16]
															GPK
2	predicted protein	Hordeum vulgare subsp. vulgare	gi|326523589	163	100	25	221	100	855.436	855.48	0.0439	51	516	522	VAEFSFR
									855.436	855.48	0.0439	51	516	522	VAEFSFR	30	0
									884.429	884.475	0.0451	51	966	972	SFTCTLR			Carbamidomethyl (C)[4]
									914.567	914.608	0.0412	45	145	152	ILLESAIR
									945.406	945.452	0.0457	48	809	816	DFNSYGSR
									981.507	981.55	0.0423	43	855	863	LAVFDAAMK			Oxidation (M)[8]
									1013.51	1013.56	0.0508	50	684	691	DGKEVYFR
									1023.52	1023.57	0.0514	50	706	714	SSVLPDMFK
									1051.58	1051.64	0.0621	59	585	593	YLDKSGLQK
									1073.5	1073.55	0.0472	44	808	816	KDFNSYGSR
									1077.51	1077.56	0.048	45	817	825	RGNDEIMAR			Oxidation (M)[7]
									1101.51	1101.56	0.052	47	809	817	DFNSYGSRR
									1117.5	1117.56	0.0596	53	443	451	ANNMFVDYK			Oxidation (M)[4]
									1132.65	1132.69	0.0456	40	136	144	IDRLPYSIR
									1132.65	1132.69	0.0456	40	136	144	IDRLPYSIR	21	0
									1176.59	1176.64	0.0542	46	167	176	ILDWENSATK
									1179.67	1179.68	0.0048	4	420	429	TLDYLKLTGR
									1184.68	1184.73	0.0508	43	177	186	QVEIPFKPAR
									1184.68	1184.73	0.0508	43	177	186	QVEIPFKPAR	46	91.539
									1197.52	1197.58	0.0628	52	153	162	NCDEFQVTGK			Carbamidomethyl (C)[2]
									1265.65	1265.71	0.0526	42	125	135	YYSLPALADPR
									1265.65	1265.71	0.0526	42	125	135	YYSLPALADPR	23	0
									1381.68	1381.73	0.0551	40	744	754	STYIHEPPYFK
									1522.78	1522.79	0.0188	12	911	924	SNLAGMGIVPLCFK			Carbamidomethyl (C)[12], Oxidation (M)[6]
									1527.74	1527.8	0.065	43	430	442	SDETVAMIETYLR
									1527.74	1527.8	0.065	43	430	442	SDETVAMIETYLR	24	0
									1534.82	1534.81	-0.0153	-10	840	854	GEVGPKTIHVPSGEK
									1541.72	1541.79	0.0667	43	925	939	AGEDADTLGLTGHER
									1543.73	1543.78	0.0517	33	430	442	SDETVAMIETYLR			Oxidation (M)[7]
									1543.73	1543.78	0.0517	33	430	442	SDETVAMIETYLR	11	0	Oxidation (M)[7]
									1626.73	1626.73	0.0056	3	488	500	NMKSDWLSCLDNK			Carbamidomethyl (C)[9], Oxidation (M)[2]
									1647.82	1647.84	0.0206	13	163	176	DVEKILDWENSATK
									1656.91	1656.95	0.0336	20	559	572	KACDLGLEVKPWIK			Carbamidomethyl (C)[3]
									1668.81	1668.81	0.0098	6	491	504	SDWLSCLDNKVGFK			Carbamidomethyl (C)[6]
									1724.79	1724.86	0.0711	41	239	253	SENAVQANMELEFSR
									1724.79	1724.86	0.0711	41	239	253	SENAVQANMELEFSR	15	0
									1740.79	1740.81	0.0246	14	239	253	SENAVQANMELEFSR			Oxidation (M)[9]
									1740.79	1740.81	0.0246	14	239	253	SENAVQANMELEFSR	27	0	Oxidation (M)[9]
									1812.87	1812.9	0.0317	17	443	457	ANNMFVDYKQVQAER
									1828.86	1828.89	0.0225	12	443	457	ANNMFVDYKQVQAER			Oxidation (M)[4]
									1847.99	1847.97	-0.021	-11	357	373	NGVTATDLVLTVTQMLR			Oxidation (M)[15]
									1863.86	1863.89	0.0351	19	381	397	FVEFYGGGMGELSLADR			Oxidation (M)[9]
									1863.86	1863.89	0.0351	19	381	397	FVEFYGGGMGELSLADR	49	95.818	Oxidation (M)[9]
									2033.95	2033.99	0.0406	20	866	885	NEGHDTIILAGAEYGSGS
															SR
									2104.09	2104.16	0.0632	30	187	205	VLLQDFTGVPAVVDLAC			Carbamidomethyl (C)[17]
															MR
3	G356.108B02F010919	Triticum aestivum	gi|32677110	173	100	6	124	100	1026.53	1026.53	0.0015	1	124	133	ALPEGAQQGR	23	0
									1026.53	1026.53	0.0015	1	124	133	ALPEGAQQGR
									1273.61	1273.61	-0.0026	-2	73	84	AEAQQNSADAIR
									1442.69	1442.69	-0.0004	0	90	103	YNQNLQHGAGGGAR	68	99.891
									1442.69	1442.69	-0.0004	0	90	103	YNQNLQHGAGGGAR
									1576.78	1576.78	-0.0074	-5	71	84	FRAEAQQNSADAIR	32	0
									1576.78	1576.78	-0.0074	-5	71	84	FRAEAQQNSADAIR
									1791.89	1791.86	-0.0317	-18	56	72	EEGGQGGVSLEEIGKFR
									2057.07	2057.08	0.0127	6	104	123	GAVTVTQAPGATVISYQE
															HK
4	G356.108B02F010919	Triticum aestivum	gi|32677110	523	100	8	169	100	846.443	846.413	-0.0292	-34	179	186	QGKESAAR
									1026.53	1026.54	0.0045	4	111	120	ALPEGAQQGR
									1026.53	1026.54	0.0045	4	111	120	ALPEGAQQGR	44	62.629
									1273.61	1273.62	0.0046	4	60	71	AEAQQNSADAIR
									1442.69	1442.69	0.0039	3	77	90	YNQNLQHGAGGGAR
									1442.69	1442.69	0.0039	3	77	90	YNQNLQHGAGGGAR	56	97.604
									1576.78	1576.78	-0.0019	-1	58	71	FRAEAQQNSADAIR
									1576.78	1576.78	-0.0019	-1	58	71	FRAEAQQNSADAIR	69	99.864
									1644.82	1644.83	0.0065	4	42	57	REEGGQGGVSLEEIGK
									1791.89	1791.86	-0.0244	-14	43	59	EEGGQGGVSLEEIGKFR
									1818.88	1818.91	0.0246	14	20	35	VCLAEPLTMASQQQSR			Carbamidomethyl (C)[2]
5	alpha-glucan phosphorylase, H isozyme,expressed	Triticum aestivum	gi|300681424	601	100	36	272	100	838.431	838.477	0.0462	55	815	821	TIDQYAK
									843.468	843.522	0.0535	63	713	720	ADQIAGLR
									845.463	845.506	0.0431	51	565	570	IHEYKR
									877.435	877.477	0.0418	48	380	386	WSQAVMR
									892.419	892.467	0.0473	53	587	593	EMKAEER
									946.514	946.552	0.037	39	155	161	YRYGLFK
									971.563	971.594	0.031	32	713	721	ADQIAGLRK
									986.494	986.533	0.039	40	607	615	AFATYTNAK
									998.542	998.579	0.0375	38	188	195	HDVVYPIR
									998.542	998.579	0.0375	38	188	195	HDVVYPIR	42	78.217
									1000.52	1000.57	0.052	52	122	132	DAALGNGGLGR
									1138.6	1138.64	0.0378	33	403	411	FREMVISTR
									1142.6	1142.63	0.0317	28	607	616	AFATYTNAKR
									1154.6	1154.64	0.0363	31	403	411	FREMVISTR			Oxidation (M)[4]
									1167.62	1167.66	0.0431	37	734	742	FEEAKQFIR
									1172.61	1172.64	0.0332	28	724	733	ENGLFKPDPR
									1195.54	1195.61	0.0699	58	413	422	DMEGKIESMR
									1259.75	1259.75	0.006	5	571	581	QLLNILGAVYR
									1332.66	1332.7	0.043	32	196	207	FFGHVEISPDGK
									1379.76	1379.81	0.0424	31	423	434	VLDNNPEKPVVR
									1379.76	1379.81	0.0424	31	423	434	VLDNNPEKPVVR	39	53.537
									1412.72	1412.76	0.0359	25	392	402	HMEIIEEIDKR
									1412.72	1412.76	0.0359	25	392	402	HMEIIEEIDKR	59	99.543
									1428.72	1428.74	0.0253	18	392	402	HMEIIEEIDKR			Oxidation (M)[2]
									1428.72	1428.74	0.0253	18	392	402	HMEIIEEIDKR	39	54.907	Oxidation (M)[2]
									1430.69	1430.75	0.0572	40	810	821	FSSDRTIDQYAK
									1436.71	1436.73	0.022	15	488	499	FCNPELSEIVTK			Carbamidomethyl (C)[2]
									1482.72	1482.77	0.0448	30	109	121	FGYELEAIAGQER
									1482.72	1482.77	0.0448	30	109	121	FGYELEAIAGQER	56	98.974
									1488.76	1488.8	0.0421	28	196	208	FFGHVEISPDGKR
									1600.76	1600.8	0.0403	25	699	712	EEVGQDNFFLFGAK
									1610.82	1610.87	0.0529	33	108	121	KFGYELEAIAGQER
									1651.78	1651.83	0.0469	28	75	87	QTYYLSMEYLQGR
									1651.78	1651.83	0.0469	28	75	87	QTYYLSMEYLQGR	22	0
									1667.77	1667.82	0.0478	29	75	87	QTYYLSMEYLQGR			Oxidation (M)[7]
									1701.82	1701.87	0.0482	28	519	533	FADDEKLHAEWAAAK
									1732.89	1732.94	0.053	31	503	517	TDQWTSNLDLLTGLR
									1785.94	1785.93	-0.0099	-6	364	379	TVAYTNHTVLPEALEK
									1949.93	1949.88	-0.0425	-22	268	285	AQQICAVLYPGDATEEGK			Carbamidomethyl (C)[5]
									2075.15	2075.14	-0.0076	-4	88	108	ALTNAVGNLAITGAYADA
															LKK
									2152.09	2152.05	-0.041	-19	326	344	VAVQMNDTHPTLAIPELM			Oxidation (M)[5]
															R
									2160.13	2160.05	-0.0759	-35	620	639	LVNDVGAVVNNDADVNK
															YLK
									2168.08	2168.11	0.0215	10	326	344	VAVQMNDTHPTLAIPELM			Oxidation (M)[5,18]
															R
									2197.02	2197.04	0.021	10	767	785	GDYFLVGYDFPSYIDAQA
															R
									2197.02	2197.04	0.021	10	767	785	GDYFLVGYDFPSYIDAQA	29	0
															R
									2332.2	2332.22	0.0208	9	268	288	AQQICAVLYPGDATEEGK			Carbamidomethyl (C)[5]
															LLR
									2332.2	2332.22	0.0208	9	268	288	AQQICAVLYPGDATEEGK	26	0	Carbamidomethyl (C)[5]
															LLR
									2538.18	2538.25	0.0705	28	743	766	SGAFGTYDYTPLLDSLEG
															NTGFGR
6	methionine synthase	Hordeum vulgare subsp. vulgare	gi|50897038	111	100	17	279	100	1879	1879.12	0.1238	66	739	755	KYAEVKPALTNMVEAAK			Oxidation (M)[12]
									1882.93	1883.07	0.1462	78	458	473	ISEEEYTNAIKEEISK
									1991.01	1991.17	0.1618	81	477	493	IQEELDIDVLVHGEPER
									1991.01	1991.17	0.1618	81	477	493	IQEELDIDVLVHGEPER	45	96.002
									2043.03	2043.18	0.1462	72	685	704	EGVVYGAGIGPGVYDIHS
															PR
									2043.03	2043.18	0.1462	72	685	704	EGVVYGAGIGPGVYDIHS	90	100
															PR
									2058.97	2059.14	0.175	85	19	36	FALESFWDGKSSAEDLE
															K
									2109.07	2109.19	0.115	55	367	387	ALAGQKDEAYFAANAAA
															LASR
									2109.07	2109.19	0.115	55	367	387	ALAGQKDEAYFAANAAA	28	0
															LASR
									2268.17	2268.24	0.0705	31	590	610	EVEDLEAGGIQVIQIDEAA
															LR
									2268.17	2268.24	0.0705	31	590	610	EVEDLEAGGIQVIQIDEAA	117	100
															LR
									2396.27	2396.28	0.0101	4	589	610	KEVEDLEAGGIQVIQIDEA
															ALR
									2937.4	2937.25	-0.147	-50	56	81	YIPSNTFAYYDQVLDTTA			Oxidation (M)[19]
															MLGAVPDR
7	methionine synthase 1 enzyme	Hordeum vulgare subsp. vulgare	gi|68655495	319	100	9	279	100	1879	1879.12	0.1238	66	739	755	KYAEVKPALTNMVEAAK			Oxidation (M)[12]
									1882.93	1883.07	0.1462	78	458	473	ISEEEYTNAIKEEISK
									1991.01	1991.17	0.1618	81	477	493	IQEELDIDVLVHGEPER
									1991.01	1991.17	0.1618	81	477	493	IQEELDIDVLVHGEPER	45	96.002
									2043.03	2043.18	0.1462	72	685	704	EGVVYGAGIGPGVYDIHS
															PR
									2043.03	2043.18	0.1462	72	685	704	EGVVYGAGIGPGVYDIHS	90	100
									2058.97	2059.14	0.175	85	19	36	FALESFWDGKSSAEDLE
															K
									2109.07	2109.19	0.115	55	367	387	ALAGQKDEAYFAANAAA
															LASR
									2109.07	2109.19	0.115	55	367	387	ALAGQKDEAYFAANAAA	28	0
															LASR
									2268.17	2268.24	0.0705	31	590	610	EVEDLEAGGIQVIQIDEAA
															LR
									2268.17	2268.24	0.0705	31	590	610	EVEDLEAGGIQVIQIDEAA	117	100
															LR
									2396.27	2396.28	0.0101	4	589	610	KEVEDLEAGGIQVIQIDEA
															ALR
									2937.4	2937.25	-0.147	-50	56	81	YIPSNTFAYYDQVLDTTA			Oxidation (M)[19]
8	predicted protein	Hordeum vulgare subsp. vulgare	gi|326533328	769	100	29	491	100	857.509	857.464	-0.0455	-53	485	492	LGADIIQK
									873.395	873.368	-0.0266	-30	478	484	LDDPEER
									898.572	898.543	-0.0288	-32	314	322	GILNVAAIK
									1022.49	1022.48	-0.0115	-11	51	59	DIAFDQASR
									1022.49	1022.48	-0.0115	-11	51	59	DIAFDQASR	74	99.988
									1043.58	1043.57	-0.0124	-12	94	103	VVNDGVTIAR
									1050.52	1050.51	-0.0075	-7	256	264	SVVEFENAR
									1050.52	1050.51	-0.0075	-7	256	264	SVVEFENAR	40	70.775
									1124.68	1124.67	-0.0052	-5	69	80	LAAAVGVTLGPR
									1130.53	1130.54	0.0095	8	476	484	EKLDDPEER
									1204.62	1204.64	0.0174	14	83	93	NVVLDEFGSPK
									1204.62	1204.64	0.0174	14	83	93	NVVLDEFGSPK	44	87.504
									1274.68	1274.69	0.0074	6	168	178	TVQSLVEELEK
									1290.62	1290.66	0.0393	30	426	437	VGAATETELEDR
									1379.69	1379.73	0.04	29	47	59	ASAKDIAFDQASR
									1402.78	1402.79	0.0075	5	168	179	TVQSLVEELEKK
									1417.74	1417.79	0.0486	34	81	93	GRNVVLDEFGSPK
									1469.73	1469.79	0.0637	43	243	255	GYISPQFVTNSEK
									1469.73	1469.79	0.0637	43	243	255	GYISPQFVTNSEK	40	70.909
									1491.78	1491.82	0.0355	24	532	545	HENLVEAGVIDPAK
									1502.65	1502.73	0.0804	54	397	409	ELSQTDSTYDSEK
									1553.89	1553.97	0.0847	55	277	289	EILPLLEQTTQLR
									1553.89	1553.97	0.0847	55	277	289	EILPLLEQTTQLR	55	98.998
									1612.92	1613.01	0.0958	59	314	329	GILNVAAIKAPGFGER
									1612.92	1613.01	0.0958	59	314	329	GILNVAAIKAPGFGER	14	0
									1636.78	1636.9	0.1219	74	126	142	TNDSAGDGTTTASVLAR
									1711.89	1711.96	0.0693	40	478	492	LDDPEERLGADIIQK
									1754.91	1755	0.0902	51	104	120	AIELADPMENAGAALIR
									1770.91	1770.98	0.0742	42	104	120	AIELADPMENAGAALIR			Oxidation (M)[8]
									1770.91	1770.98	0.0742	42	104	120	AIELADPMENAGAALIR	89	100	Oxidation (M)[8]
									1787.99	1788.06	0.0713	40	332	348	ALLQDIAIVTGAEFQAK
									1971.91	1972.05	0.1372	70	397	413	ELSQTDSTYDSEKLAER
									1971.91	1972.05	0.1372	70	397	413	ELSQTDSTYDSEKLAER	30	0
									1984.07	1984.21	0.1408	71	349	366	DLGQLIEQTTVEQLGIAR
									1984.07	1984.21	0.1408	71	349	366	DLGQLIEQTTVEQLGIAR	104	100
									2287.27	2287.4	0.1353	59	493	515	ALVAPASLIAHNAGVEGE
															VIVEK
									2322.16	2322.25	0.0878	38	191	213	AIAAISAGNDDFIGTMIAE			Oxidation (M)[16]
															AINK
									2376.26	2376.43	0.1673	70	368	390	VTISGSSTTIIADVATKDEI
															QAR
									3114.43	3114.71	0.2754	88	214	242	VGPDGVLSIESSSSFETT			Oxidation (M)[25]
														VEVEEGMEIDR
9	Serpin-Z2B; AltName: Full=TriaeZ2b	T. aestivum	gi|75279909	537	100	7	33	95.68	925.521	925.528	0.0064	7	11	18	LSIAHQTR	33	85.62
									925.521	925.528	0.0064	7	11	18	LSIAHQTR
									1137.67	1137.66	-0.0016	-1	189	198	LVLGNALYFK
									1292.71	1292.7	-0.0054	-4	306	317	ISFGIEASDLLK
									1567.87	1567.84	-0.0373	-24	304	317	FKISFGIEASDLLK
									1665.86	1665.87	0.006	4	278	291	LSAEPEFLEQHIPR
									1922.97	1922.97	0.0036	2	352	370	AFVEVNETGTEAAATTIA
															K
									2838.49	2838.47	-0.0141	-5	99	124	VAFANGVFVDASLQLKPS			Carbamidomethyl (C)[25]
															FQELAVCK
10	predicted protein	Hordeum vulgare subsp. vulgare	gi|326493636	423	100	16	292	100	806.452	806.409	-0.0431	-53	418	423	YNQLLR
									806.452	806.409	-0.0431	-53	418	423	YNQLLR	33	0
									918.508	918.437	-0.0704	-77	347	354	SCNALLLK			Carbamidomethyl (C)[2]
									978.504	978.439	-0.0652	-67	439	446	FRAPVEPY
									978.504	978.439	-0.0652	-67	439	446	FRAPVEPY	49	96.433
									992.527	992.436	-0.0917	-92	10	17	ARQIFDSR
									1189.6	1189.55	-0.0488	-41	190	199	MGVEVYHNLK
									1205.6	1205.55	-0.0474	-39	190	199	MGVEVYHNLK			Oxidation (M)[1]
									1254.58	1254.53	-0.0546	-44	373	383	HAGWGVMTSHR			Oxidation (M)[7]
									1533.82	1533.72	-0.0964	-63	424	438	IEEELGAAAVYAGLK
									1533.82	1533.72	-0.0964	-63	424	438	IEEELGAAAVYAGLK	22	0
									1573.84	1573.73	-0.1137	-72	355	369	VNQIGSVTESIEAVK
									1790.93	1790.83	-0.0941	-53	36	53	AAVPSGASTGVYEALELR
									1790.93	1790.83	-0.0941	-53	36	53	AAVPSGASTGVYEALELR	87	100
									1870.94	1870.87	-0.0735	-39	169	185	LAMQEFMILPTGAASFK			Oxidation (M)[3]
									1886.94	1886.86	-0.0838	-44	169	185	LAMQEFMILPTGAASFK			Oxidation (M)[3,7]
									1901.85	1901.76	-0.0927	-49	264	279	TYDLNFKEENNDGSQK
									1983.85	1983.76	-0.0911	-46	18	35	GNPTVEVDVCCSDGTFA			Carbamidomethyl (C)[10,11]
															R
									1983.85	1983.76	-0.0911	-46	18	35	GNPTVEVDVCCSDGTFA	70	99.968	Carbamidomethyl (C)[10,11]
															R
									2252.13	2252.07	-0.0579	-26	384	405	SGETEDTFIADLAVGLST
															GQIK
									2604.23	2604.26	0.0283	11	316	338	MTEECGEQVQIVGDDLL			Carbamidomethyl (C)[5]
															VTNPTR
									2620.22	2620.08	-0.1448	-55	316	338	MTEECGEQVQIVGDDLL			Carbamidomethyl (C)[5], Oxidation (M)[1]
															VTNPTR
									2683.32	2683.12	-0.1965	-73	36	62	AAVPSGASTGVYEALELR
															DGGSDYLGK
									3106.5	3106.33	-0.1652	-53	206	234	YGQDATNVGDEGGFAPN
															IQENKEGLELLK
									3106.5	3106.33	-0.1652	-53	206	234	YGQDATNVGDEGGFAPN	32	0
															IQENKEGLELLK
11	Dihydrolipoyl dehydrogenase 1	Arabidopsis thaliana	gi|357134512	253	100	16	64	100	842.509	842.479	-0.0308	-37	11	18	AAEAVLLR
									891.483	891.458	-0.0245	-27	2	9	AMASLARR			Oxidation (M)[2]
									917.52	917.501	-0.019	-21	415	422	FPLLANSR
									969.49	969.482	-0.0078	-8	100	108	SSFAHHGVK
									1116.63	1116.63	0.0011	1	174	184	NIIVATGSDVK
									1450.71	1450.8	0.0894	62	477	489	TCHAHPTVSEALK			Carbamidomethyl (C)[2]
									1594.74	1594.85	0.1105	69	360	374	AEEDGVACVEFIAGK			Carbamidomethyl (C)[8]
									1603.79	1603.88	0.0882	55	71	86	GALGGTCLNVGCIPSK			Carbamidomethyl (C)[7,12]
									1709.9	1709.94	0.0348	20	343	359	GVYAIGDAIPGPMLAHK
									1725.9	1725.92	0.0236	14	343	359	GVYAIGDAIPGPMLAHK			Oxidation (M)[13]
									1725.9	1725.92	0.0236	14	343	359	GVYAIGDAIPGPMLAHK	1	0	Oxidation (M)[13]
									1818.95	1819.01	0.0649	36	310	327	VPYTAGIGLDAIGVETDK
									1878.02	1878.15	0.1229	65	405	422	ASGVAYQVGKFPLLANS
															R
									1878.02	1878.15	0.1229	65	405	422	ASGVAYQVGKFPLLANS	24	0
															R
									2001.08	2001.17	0.0965	48	152	171	LVSPSEVSVDLVDGGSTI
															VK
									2089.09	2089.26	0.1656	79	310	330	VPYTAGIGLDAIGVETDK
															GGR
									2089.09	2089.26	0.1656	79	310	330	VPYTAGIGLDAIGVETDK	75	99.993
															GGR
									2476.23	2476.43	0.2049	83	231	253	LGSEVTVVEFAPDIVPSM			Oxidation (M)[18]
															DGEIR
									2555.24	2555.47	0.2253	88	375	398	EGHVDYDTVPGVVYTHP
															EVASVGK
									2604.32	2604.55	0.2293	88	231	254	LGSEVTVVEFAPDIVPSM			Oxidation (M)[18]
															DGEIRK
									2604.32	2604.55	0.2293	88	231	254	LGSEVTVVEFAPDIVPSM	43	87.865	Oxidation (M)[18]
															DGEIRK
12	serine hydroxymethyltransferase 1-like	Kordia algicida OT-1	gi|357156812	498	100	17	212	100	825.352	825.416	0.0637	77	195	200	DWDYAR
									825.352	825.416	0.0637	77	195	200	DWDYAR	37	28.463
									857.434	857.413	-0.0207	-24	251	257	AGMIFYR
									857.434	857.413	-0.0207	-24	251	257	AGMIFYR	26	0
									864.44	864.499	0.0592	68	177	183	AMDFRPK
									873.429	873.488	0.0595	68	251	257	AGMIFYR			Oxidation (M)[3]
									873.429	873.488	0.0595	68	251	257	AGMIFYR	18	0	Oxidation (M)[3]
									880.434	880.493	0.0585	66	177	183	AMDFRPK			Oxidation (M)[2]
									903.472	903.524	0.0519	57	390	398	IGAPAMTSR
									919.511	919.532	0.0216	23	84	91	DRALAAFR
									967.43	967.502	0.0715	74	59	67	YSEGMPGAR
									983.425	983.489	0.0637	65	59	67	YSEGMPGAR			Oxidation (M)[5]
									983.425	983.489	0.0637	65	59	67	YSEGMPGAR			Oxidation (M)[5]
									1001.52	1001.59	0.0624	62	251	258	AGMIFYRK			Oxidation (M)[3]
									1206.63	1206.69	0.0618	51	184	194	LIICGGSAYPR			Carbamidomethyl (C)[4]
									1206.63	1206.69	0.0618	51	184	194	LIICGGSAYPR	50	96.56	Carbamidomethyl (C)[4]
									1429.78	1429.81	0.0242	17	390	403	IGAPAMTSRGLVEK
									1470.64	1470.73	0.093	63	266	278	GQPEGAVYDYEDK
									1533.77	1533.84	0.0764	50	374	389	NAVFGDSSALSPGGVR
									1533.77	1533.84	0.0764	50	374	389	NAVFGDSSALSPGGVR	110	100
									1618.84	1618.9	0.0664	41	147	160	ISATSIYFESLPYK
									1618.84	1618.9	0.0664	41	147	160	ISATSIYFESLPYK	35	0
									1746.93	1746.98	0.0523	30	146	160	KISATSIYFESLPYK
									1814.88	1814.93	0.0489	27	161	176	VSAANGYIDYDKLEEK
									1929.86	1929.94	0.0776	40	68	83	YYGGNDVIDEIENLCR			Carbamidomethyl (C)[15]
									1929.86	1929.94	0.0776	40	68	83	YYGGNDVIDEIENLCR	106	100	Carbamidomethyl (C)[15]
									2012.96	2013.03	0.0618	31	184	200	LIICGGSAYPRDWDYAR			Carbamidomethyl (C)[4]
									2200.99	2201.03	0.0418	19	68	85	YYGGNDVIDEIENLCRDR			Carbamidomethyl (C)[15]
									2200.99	2201.03	0.0418	19	68	85	YYGGNDVIDEIENLCRDR			Carbamidomethyl (C)[15]
13	calreticulin-like protein	Triticum aestivum	gi|56606827	328	100	18	88	100	944.505	944.532	0.0276	29	118	126	LLGGDVDQK
									968.451	968.479	0.0283	29	109	117	LDCGGGYVK			Carbamidomethyl (C)[3]
									1025.43	1025.48	0.044	43	33	40	FEDGWESR
									1025.43	1025.48	0.044	43	33	40	FEDGWESR	45	87.206
									1048.64	1048.63	-0.0099	-9	96	104	TLVLQFTVK
									1061.57	1061.61	0.0372	35	287	295	IKNPNYQGK
									1068.5	1068.54	0.0443	41	71	79	GIQTSEDYR
									1248.7	1248.76	0.0605	48	320	329	YIGIELWQVK
									1248.7	1248.76	0.0605	48	320	329	YIGIELWQVK	14	0
									1446.68	1446.8	0.1175	81	308	319	DDPYIYAFDSLK
									1490.71	1490.81	0.1088	73	105	117	HEQKLDCGGGYVK			Carbamidomethyl (C)[7]
									1490.71	1490.81	0.1088	73	105	117	HEQKLDCGGGYVK			Carbamidomethyl (C)[7]
									1665.78	1665.86	0.0828	50	80	93	FYAISAEYPEFSNK
									1783.9	1783.98	0.08	45	198	212	QTGSIYEHWDILPPK
									1908.9	1909.03	0.1237	65	80	95	FYAISAEYPEFSNKDK
									1908.9	1909.03	0.1237	65	80	95	FYAISAEYPEFSNKDK	29	0
									2329.02	2329.05	0.0318	14	128	148	FGGDTPYSIMFGPDICGY			Carbamidomethyl (C)[16], Oxidation (M)[10]
															STK
									2547.21	2547.38	0.1677	66	298	319	APMIANPDFKDDPYIYAF			Oxidation (M)[3]
															DSLK
									2861.24	2861.45	0.2068	72	256	279	KPEDWDDEEDGEWTAP
															TIPNPEYK
14	serine hydroxymethyltransferase 1-like	Brachypodium distachyon	gi|357156812	498	100	17	364	100	825.352	825.416	0.0637	77	195	200	DWDYAR
									825.352	825.416	0.0637	77	195	200	DWDYAR	37	28.463
									857.434	857.413	-0.0207	-24	251	257	AGMIFYR
									857.434	857.413	-0.0207	-24	251	257	AGMIFYR	26	0
									864.44	864.499	0.0592	68	177	183	AMDFRPK
									873.429	873.488	0.0595	68	251	257	AGMIFYR			Oxidation (M)[3]
									873.429	873.488	0.0595	68	251	257	AGMIFYR	18	0	Oxidation (M)[3]
									880.434	880.493	0.0585	66	177	183	AMDFRPK			Oxidation (M)[2]
									903.472	903.524	0.0519	57	390	398	IGAPAMTSR
									919.511	919.532	0.0216	23	84	91	DRALAAFR
									967.43	967.502	0.0715	74	59	67	YSEGMPGAR
									983.425	983.489	0.0637	65	59	67	YSEGMPGAR			Oxidation (M)[5]
									983.425	983.489	0.0637	65	59	67	YSEGMPGAR			Oxidation (M)[5]
									1001.52	1001.59	0.0624	62	251	258	AGMIFYRK			Oxidation (M)[3]
									1206.63	1206.69	0.0618	51	184	194	LIICGGSAYPR			Carbamidomethyl (C)[4]
									1206.63	1206.69	0.0618	51	184	194	LIICGGSAYPR	50	96.56	Carbamidomethyl (C)[4]
									1429.78	1429.81	0.0242	17	390	403	IGAPAMTSRGLVEK
									1470.64	1470.73	0.093	63	266	278	GQPEGAVYDYEDK
									1533.77	1533.84	0.0764	50	374	389	NAVFGDSSALSPGGVR
									1533.77	1533.84	0.0764	50	374	389	NAVFGDSSALSPGGVR	110	100
									1618.84	1618.9	0.0664	41	147	160	ISATSIYFESLPYK
									1618.84	1618.9	0.0664	41	147	160	ISATSIYFESLPYK	35	0
									1746.93	1746.98	0.0523	30	146	160	KISATSIYFESLPYK
									1814.88	1814.93	0.0489	27	161	176	VSAANGYIDYDKLEEK
									1929.86	1929.94	0.0776	40	68	83	YYGGNDVIDEIENLCR			Carbamidomethyl (C)[15]
									1929.86	1929.94	0.0776	40	68	83	YYGGNDVIDEIENLCR	106	100	Carbamidomethyl (C)[15]
									2012.96	2013.03	0.0618	31	184	200	LIICGGSAYPRDWDYAR			Carbamidomethyl (C)[4]
									2200.99	2201.03	0.0418	19	68	85	YYGGNDVIDEIENLCRDR			Carbamidomethyl (C)[15]
									2200.99	2201.03	0.0418	19	68	85	YYGGNDVIDEIENLCRDR			Carbamidomethyl (C)[15]
15	Em protein H5	Oryza sativa Japonica Group	gi|1169518	174	100	4	152	100	1080.5	1080.5	0.0028	3	50	58	EQLGEEGYR
									1080.5	1080.5	0.0028	3	50	58	EQLGEEGYR	58	99.956
									1187.59	1187.59	-0.0001	0	17	29	EGETVVPGGTGGK
									1208.59	1208.6	0.0067	6	49	58	KEQLGEEGYR
									1208.59	1208.6	0.0067	6	49	58	KEQLGEEGYR	94	100
									1294.65	1294.66	0.0094	7	80	90	EGIEIDESKFK
16	calreticulin-like protein	Triticum aestivum	gi|56606827	194	100	15	88	100	944.505	944.532	0.0276	29	118	126	LLGGDVDQK
									968.451	968.479	0.0283	29	109	117	LDCGGGYVK			Carbamidomethyl (C)[3]
									1025.43	1025.48	0.044	43	33	40	FEDGWESR
									1025.43	1025.48	0.044	43	33	40	FEDGWESR	45	87.206
									1048.64	1048.63	-0.0099	-9	96	104	TLVLQFTVK
									1061.57	1061.61	0.0372	35	287	295	IKNPNYQGK
									1068.5	1068.54	0.0443	41	71	79	GIQTSEDYR
									1248.7	1248.76	0.0605	48	320	329	YIGIELWQVK
									1248.7	1248.76	0.0605	48	320	329	YIGIELWQVK	14	0
									1446.68	1446.8	0.1175	81	308	319	DDPYIYAFDSLK
									1490.71	1490.81	0.1088	73	105	117	HEQKLDCGGGYVK			Carbamidomethyl (C)[7]
									1490.71	1490.81	0.1088	73	105	117	HEQKLDCGGGYVK			Carbamidomethyl (C)[7]
									1665.78	1665.86	0.0828	50	80	93	FYAISAEYPEFSNK
									1783.9	1783.98	0.08	45	198	212	QTGSIYEHWDILPPK
									1908.9	1909.03	0.1237	65	80	95	FYAISAEYPEFSNKDK
									1908.9	1909.03	0.1237	65	80	95	FYAISAEYPEFSNKDK	29	0
									2329.02	2329.05	0.0318	14	128	148	FGGDTPYSIMFGPDICGY			Carbamidomethyl (C)[16], Oxidation (M)[10]
															STK
									2547.21	2547.38	0.1677	66	298	319	APMIANPDFKDDPYIYAF			Oxidation (M)[3]
															DSLK
									2861.24	2861.45	0.2068	72	256	279	KPEDWDDEEDGEWTAP
															TIPNPEYK
17	BJ291473 Y	Triticum aestivum	gi|23149830	133	100	8	91	100	908.451	908.457	0.0062	7	249	257	TGSMAAQVK			Oxidation (M)[4]
									1032.54	1032.56	0.0136	13	156	166	GSAAGAVDKTR
									1038.45	1038.49	0.0344	33	229	237	DTTEQTMGR
									1054.45	1054.45	0.004	4	229	237	DTTEQTMGR			Oxidation (M)[7]
									1238.64	1238.64	0.004	3	68	79	TTAGYTQQAAVK
									1469.71	1469.74	0.0303	21	38	52	DVTVSTGGTAAEYAK
									1483.71	1483.74	0.0331	22	106	118	VAEYTKEMAEQGK
									1654.83	1654.85	0.0265	16	36	52	GKDVTVSTGGTAAEYAK
									1765.82	1765.84	0.0117	7	135	151	AADKAEEPSFDTGTQAK
									1765.82	1765.84	0.0117	7	135	151	AADKAEEPSFDTGTQAK	91	100
18	predicted protein	Hordeum vulgare subsp. vulgare	gi|326494166	390	100	22	197	100	848.488	848.428	-0.0598	-70	352	358	LLEFAQK
									907.504	907.442	-0.0615	-68	23	29	VFWQSIK
									993.454	993.378	-0.0757	-76	135	142	HAFGDQYR
									993.454	993.378	-0.0757	-76	135	142	HAFGDQYR	56	99.268
									1119.59	1119.52	-0.0731	-65	43	51	YFDLGVLHR
									1119.59	1119.52	-0.0731	-65	43	51	YFDLGVLHR	38	49.264
									1150.63	1150.54	-0.088	-76	23	31	VFWQSIKDK
									1156.51	1156.44	-0.0702	-61	261	270	SEGGYVWACK			Carbamidomethyl (C)[9]
									1251.63	1251.58	-0.0458	-37	87	95	EFNLKQMWR
									1267.63	1267.57	-0.0595	-47	87	95	EFNLKQMWR			Oxidation (M)[7]
									1333.78	1333.67	-0.1019	-76	32	42	LIFPFLDLDIK
									1355.69	1355.62	-0.0742	-55	302	314	TIEAEAAHGTVTR
									1378.65	1378.59	-0.0613	-44	359	371	LEEACVGTVESGK			Carbamidomethyl (C)[5]
									1394.65	1394.57	-0.0774	-55	239	249	YEAAGIWYEHR
									1394.65	1394.57	-0.0774	-55	239	249	YEAAGIWYEHR	34	0
									1404.68	1404.59	-0.0913	-65	75	86	CATITPDEDRVK			Carbamidomethyl (C)[1]
									1496.84	1496.76	-0.0795	-53	122	134	LVPGWTKPICIGR			Carbamidomethyl (C)[10]
									1496.84	1496.76	-0.0795	-53	122	134	LVPGWTKPICIGR			Carbamidomethyl (C)[10]
									1499.83	1499.72	-0.1088	-73	372	385	MTKDLALLVHGSSK
									1609.78	1609.69	-0.0881	-55	237	249	SKYEAAGIWYEHR
									1609.78	1609.69	-0.0881	-55	237	249	SKYEAAGIWYEHR	61	99.764
									1676.76	1676.68	-0.0805	-48	8	22	VANPIVEMDGDEMTR
									1692.76	1692.65	-0.1029	-61	8	22	VANPIVEMDGDEMTR			Oxidation (M)[8]
									1773.88	1773.87	-0.0124	-7	223	236	FKDIFQEIYEAGWK
									1795.92	1795.78	-0.1376	-77	302	317	TIEAEAAHGTVTRHFR
									1797.88	1797.79	-0.0911	-51	322	338	GGETSTNSIASIFAWTR
									1797.88	1797.79	-0.0911	-51	322	338	GGETSTNSIASIFAWTR	8	0
									2027.98	2027.89	-0.0918	-45	389	406	SDYLNTEEFIDAVAAELK
									2208.12	2208.05	-0.0679	-31	352	371	LLEFAQKLEEACVGTVES			Carbamidomethyl (C)[12]
															GK
									3857.79	3857.63	-0.1558	-40	156	190	LVFEGKDETVDLEVFNFT			Oxidation (M)[25,27]
															GAGGVAMAMYNTDESIR
19	predicted protein	A. tauschii	gi|475536383	71	99.442	4	58	99.957	831.432	831.353	-0.0791	-95	251	258	DAAAEKAR
									965.453	965.461	0.0078	8	180	188	TSETAEATR
									1314.63	1314.64	0.0071	5	353	363	AASVYFEEKDR
									1314.63	1314.64	0.0071	5	353	363	AASVYFEEKDR	58	99.957
									1579.78	1579.73	-0.0511	-32	207	221	DTVAQKTSETAEATK
20	BJ297754 Y	Triticum aestivum	gi|23153402	126	100	1	64	100	1609.78	1609.69	-0.0881	-55	237	249	SKYEAAGIWYEHR
21	Adenylosuccinate synthetase	T. aestivum	gi|6685803	136	100	7	105	100	882.541	882.543	0.0028	3	70	77	LVDVLAPR
									1121.56	1121.57	0.0078	7	438	447	SYSELPQAAR
									1380.7	1380.71	0.0073	5	170	182	EAELANSFIGTTK
									1396.66	1396.68	0.0185	13	344	356	AGMEFGTTTGRPR			Oxidation (M)[3]
									1508.76	1508.79	0.0289	19	343	356	KAGMEFGTTTGRPR
									1972	1972	-0.0029	-1	324	342	VGSGPFPTELLGEEGDV
															LR
									1972	1972	-0.0029	-1	324	342	VGSGPFPTELLGEEGDV	105	100
															LR
									2100.1	2100.08	-0.0137	-7	324	343	VGSGPFPTELLGEEGDV
															LRK
22	class II chitinase	T. aestivum	gi|62465514	425	100	9	355	100	863.368	863.373	0.005	6	42	49	NDGACQAK			Carbamidomethyl (C)[5]
									1068.58	1068.58	-0.0028	-3	235	243	VADRIGFYK
									1068.58	1068.58	-0.0028	-3	235	243	VADRIGFYK	16	0
									1494.77	1494.7	-0.062	-41	23	36	GSVSSVVSRAQFDR
									1513.74	1513.74	0.0017	1	37	49	MLLHRNDGACQAK			Carbamidomethyl (C)[10]
									1529.73	1529.73	0	0	37	49	MLLHRNDGACQAK			Carbamidomethyl (C)[10], Oxidation (M)[1]
									1743.86	1743.86	0.0015	1	138	153	GPIQLSHNYNYGPAGR
									1743.86	1743.86	0.0015	1	138	153	GPIQLSHNYNYGPAGR	90	100
									2023.86	2023.87	0.0092	5	114	132	GAASDYCTPSAQWPCAP			Carbamidomethyl (C)[7,15]
															GK
									2179.96	2179.96	-0.0007	0	114	133	GAASDYCTPSAQWPCAP			Carbamidomethyl (C)[7,15]
															GKR
									2179.96	2179.96	-0.0007	0	114	133	GAASDYCTPSAQWPCAP	100	100	Carbamidomethyl (C)[7,15]
															GKR
									2272.21	2272.23	0.02	9	154	175	AIGVDLLSNPDLVATDPT
															VSFK
									2610.14	2610.17	0.032	12	245	266	YCDILGVGYGDNLDCYN			Carbamidomethyl (C)[2,15]
															QRPFA
									2610.14	2610.17	0.032	12	245	266	YCDILGVGYGDNLDCYN	150	100	Carbamidomethyl (C)[2,15]
															QRPFA
23	alcohol dehydrogenase ADH1A	Triticum turgidum subsp.dicoccon	gi|119388731	220	100	12	134	100	933.461	933.48	0.0191	20	58	65	GQTPMFPR
									933.461	933.48	0.0191	20	58	65	GQTPMFPR	40	97.239
									949.456	949.488	0.0318	33	58	65	GQTPMFPR			Oxidation (M)[5]
									1057.6	1057.62	0.0193	18	222	231	IIGVDLNASR
									1170.61	1170.63	0.0212	18	319	328	GTFFGNFKPR
									1198.56	1198.59	0.0332	28	238	247	FGCTEFVNPK			Carbamidomethyl (C)[3]
									1258.6	1258.62	0.0181	14	306	315	THPMNFLNER
									1258.6	1258.62	0.0181	14	306	315	THPMNFLNER	46	99.178
									1274.59	1274.62	0.0269	21	306	315	THPMNFLNER			Oxidation (M)[4]
									1295.57	1295.6	0.0234	18	107	117	SAESNMCDLLR			Carbamidomethyl (C)[7]
									1326.65	1326.67	0.0196	15	237	247	KFGCTEFVNPK			Carbamidomethyl (C)[4]
									1467.7	1467.71	0.0176	12	329	340	TDLPNVVEMYMR
									1467.7	1467.71	0.0176	12	329	340	TDLPNVVEMYMR	48	99.519
									1483.69	1483.72	0.0302	20	329	340	TDLPNVVEMYMR			Oxidation (M)[9]
									1689.89	1689.9	0.0091	5	222	236	IIGVDLNASRFEEAR
									1888.03	1888.03	0.0061	3	195	215	GSTVAIFGLGAVGLAAAE
															GAR
									2195.09	2195.09	0.0044	2	248	267	DHTKPVQQVLAEMTNGG
															VDR
									2895.44	2895.39	-0.053	-18	12	38	AAVAWEAGKPLSMEEVE
															VAPPQAMEVR
24	protein disulfide-isomerase precursor	Nicotiana tabacum	gi|1848212	504	100	17	363	100	806.477	806.464	-0.0132	-16	316	322	IYVNVAK
									849.435	849.434	-0.0015	-2	66	72	LAPEYEK
									902.367	902.367	-0.0003	0	88	94	VDCDEHK			Carbamidomethyl (C)[3]
									920.509	920.504	-0.005	-5	184	191	SLAPIYEK
									920.509	920.504	-0.005	-5	184	191	SLAPIYEK	40	97.593
									934.572	934.55	-0.0216	-23	316	323	IYVNVAKK
									977.53	977.525	-0.0055	-6	65	72	KLAPEYEK
									997.422	997.423	0.0014	1	236	244	AGEEYESGR
									1068.57	1068.57	0.0007	1	219	228	YGVSGFPTLK
									1068.57	1068.57	0.0007	1	219	228	YGVSGFPTLK	74	99.999
									1175.54	1175.55	0.0107	9	283	292	EFHSAADDKR
									1296.58	1296.59	0.0131	10	233	244	GNKAGEEYESGR
									1359.74	1359.74	0.0011	1	294	305	EILSKIEEEAAK
									1466.79	1466.79	0.0041	3	66	78	LAPEYEKLAASFK
									1771.98	1771.98	0.0024	1	265	282	GQLTSEAGLVASLDALVK
									1843.83	1843.85	0.0152	8	236	251	AGEEYESGRELDDFVK
									1843.83	1843.85	0.0152	8	236	251	AGEEYESGRELDDFVK	111	100
									1910.93	1910.96	0.0238	12	126	143	TAEALTEYVNSEAATNVK
									1910.93	1910.96	0.0238	12	126	143	TAEALTEYVNSEAATNVK	138	100
									2102.13	2102.15	0.0125	6	262	282	DSKGQLTSEAGLVASLD
															ALVK
									2279.14	2279.17	0.033	14	198	218	QDEGVVIANLDADKYTSL
															AEK
25	fructose-bisphosphate aldolase	Secale cereale	gi|226316439	128	100	10	53	99	829.384	829.349	-0.0347	-42	133	139	YYEAGAR
									1073.64	1073.57	-0.0697	-65	85	94	GGKPFVDILK
									1346.73	1346.69	-0.0456	-34	238	249	VAPEVIAEYTVR
									1346.73	1346.69	-0.0456	-34	238	249	VAPEVIAEYTVR
									1474.83	1474.76	-0.0665	-45	237	249	KVAPEVIAEYTVR
									1474.83	1474.76	-0.0665	-45	237	249	KVAPEVIAEYTVR
									1488.8	1488.73	-0.0687	-46	25	39	GILAADESTGTIGKR
									1660.81	1660.71	-0.1002	-60	197	210	CAYVTEIVLAACYK			Carbamidomethyl (C)[1,12]
									1662.82	1662.75	-0.0688	-41	40	53	FASINVENVEDNRR
									1662.82	1662.75	-0.0688	-41	40	53	FASINVENVEDNRR	5	0
									2069.06	2068.98	-0.0857	-41	149	168	IGATEPSQLSIDQNAQGL
															AR
									2069.06	2068.98	-0.0857	-41	149	168	IGATEPSQLSIDQNAQGL
															AR
									3071.57	3071.41	-0.1638	-53	254	283	TVPAAVPAIVFLSGGQSE
															EEATLNLNAMNK
									3087.57	3087.4	-0.1668	-54	254	283	TVPAAVPAIVFLSGGQSE			Oxidation (M)[28]
															EEATLNLNAMNK
									3087.57	3087.4	-0.1668	-54	254	283	TVPAAVPAIVFLSGGQSE			Oxidation (M)[28]
															EEATLNLNAMNK
									3174.61	3174.51	-0.1015	-32	169	196	YAIICQENGLVPIVEPEILV			Carbamidomethyl (C)[5]
															DGPHDIDR
									3174.61	3174.51	-0.1015	-32	169	196	YAIICQENGLVPIVEPEILV	53	98.822	Carbamidomethyl (C)[5]
															DGPHDIDR
26	glyceraldehyde-3-phosphate dehydrogenase	Triticum aestivum	gi|253783729	75	96.666	11	256	100	827.408	827.379	-0.0288	-35	230	236	LTGMSFR			Oxidation (M)[4]
									1184.64	1184.61	-0.0339	-29	301	311	AGIALNDHFVK
									1434.76	1434.68	-0.0811	-57	203	217	AASFNIIPSSTGAAK
									1498.85	1498.81	-0.0328	-22	237	250	VPTVDVSVVDLTVR
									1498.85	1498.81	-0.0328	-22	237	250	VPTVDVSVVDLTVR	115	100
									1662.96	1662.87	-0.0877	-53	68	82	TLLFGEKPVTVFGVR
									1662.96	1662.87	-0.0877	-53	68	82	TLLFGEKPVTVFGVR
									1788.8	1788.79	-0.0109	-6	312	325	LVSWYDNEWGYSNR
									1788.8	1788.79	-0.0109	-6	312	325	LVSWYDNEWGYSNR
									1857.03	1856.98	-0.0565	-30	237	253	VPTVDVSVVDLTVRTEK
									1857.03	1856.98	-0.0565	-30	237	253	VPTVDVSVVDLTVRTEK
									2189.01	2188.95	-0.0549	-25	274	293	GIMGYVEEDLVSTDFVG
															DSR
									2189.01	2188.95	-0.0549	-25	274	293	GIMGYVEEDLVSTDFVG
															DSR
									2205	2204.93	-0.0698	-32	274	293	GIMGYVEEDLVSTDFVG			Oxidation (M)[3]
															DSR
									2205	2204.93	-0.0698	-32	274	293	GIMGYVEEDLVSTDFVG	63	99.874	Oxidation (M)[3]
															DSR
									2430.19	2430.13	-0.0591	-24	272	293	LKGIMGYVEEDLVSTDFV
															GDSR
									2446.18	2446.09	-0.0933	-38	272	293	LKGIMGYVEEDLVSTDFV			Oxidation (M)[5]
															GDSR
									2446.18	2446.09	-0.0933	-38	272	293	LKGIMGYVEEDLVSTDFV	39	66.567	Oxidation (M)[5]
															GDSR
									2953.37	2953.28	-0.0916	-31	83	109	NPEEIPWGEAGADYVVE
															STGVFTDKDK
									2953.37	2953.28	-0.0916	-31	83	109	NPEEIPWGEAGADYVVE	39	67.025
															STGVFTDKDK
									3239.55	3239.48	-0.0759	-23	21	48	VALQSDDVELVAVNDPFI
															TTEYMTYMFK
									3255.55	3255.45	-0.0942	-29	21	48	VALQSDDVELVAVNDPFI			Oxidation (M)[23]
															TTEYMTYMFK
									3271.54	3271.46	-0.0862	-26	21	48	VALQSDDVELVAVNDPFI			Oxidation (M)[23,26]
27	fructose-bisphosphate aldolase	Secale cereale	gi|226316439	212	100	11	136	100	829.384	829.37	-0.0142	-17	133	139	YYEAGAR
									829.384	829.37	-0.0142	-17	133	139	YYEAGAR	12	0
									888.515	888.513	-0.0017	-2	299	306	ALQQSTLK
									908.509	908.498	-0.0109	-12	8	14	YKDELIK
									1073.64	1073.64	0.0078	7	85	94	GGKPFVDILK
									1346.73	1346.79	0.0561	42	238	249	VAPEVIAEYTVR
									1346.73	1346.79	0.0561	42	238	249	VAPEVIAEYTVR	49	97.118
									1474.83	1474.91	0.0836	57	237	249	KVAPEVIAEYTVR
									1474.83	1474.91	0.0836	57	237	249	KVAPEVIAEYTVR	45	92.958
									1488.8	1488.89	0.0868	58	25	39	GILAADESTGTIGKR
									1506.72	1506.83	0.1073	71	40	52	FASINVENVEDNR
									1662.82	1662.91	0.0938	56	40	53	FASINVENVEDNRR
									1662.82	1662.91	0.0938	56	40	53	FASINVENVEDNRR	14	0
									2069.06	2069.25	0.186	90	149	168	IGATEPSQLSIDQNAQGL
															AR
									2069.06	2069.25	0.186	90	149	168	IGATEPSQLSIDQNAQGL	18	0
															AR
									2706.32	2706.56	0.2392	88	328	354	ANSEATLGTYKGDATLG
28	predicted protein	Hordeum vulgare subsp. vulgare	gi|326506152	137	100	9	79	99.994	947.473	947.466	-0.0069	-7	31	39	QGSACVGLR			Carbamidomethyl (C)[5]
									1128.54	1128.59	0.0478	42	52	61	SANELSSHQR
									1289.66	1289.7	0.0336	26	112	122	LADKAQVCTQR			Carbamidomethyl (C)[8]
									1310.66	1310.7	0.0362	28	179	189	FNAYTPDELIK
									1391.73	1391.77	0.0413	30	204	216	LTSSNCTIAIVGR			Carbamidomethyl (C)[6]
									1427.72	1427.77	0.05	35	19	30	LFQVEYAMEAVK
									1443.72	1443.75	0.0307	21	19	30	LFQVEYAMEAVK			Oxidation (M)[8]
									1593.83	1593.9	0.0686	43	66	82	VADHAGVALAGLTADGR
									1593.83	1593.9	0.0686	43	66	82	VADHAGVALAGLTADGR	47	91.523
									1767.79	1767.89	0.0976	55	4	18	NQYDTDVTTWSPQGR
									1767.79	1767.89	0.0976	55	4	18	NQYDTDVTTWSPQGR	32	0
									2102.01	2102.13	0.1223	58	90	107	NECINHAFVYDAPLPVSR			Carbamidomethyl (C)[3]
									2102.01	2102.13	0.1223	58	90	107	NECINHAFVYDAPLPVSR			Carbamidomethyl (C)[3]
29	predicted protein	A. tauschii	gi|475585173	236	100	17	70	99.997	1097.61	1097.54	-0.0627	-57	182	191	DGAVRPDLVR	9	0
									1097.61	1097.54	-0.0627	-57	182	191	DGAVRPDLVR
									1103.53	1103.46	-0.0618	-56	197	205	YSFSTEELK
									1148.67	1148.6	-0.0647	-56	95	104	LIGVEYIVSR	29	56.428
									1148.67	1148.6	-0.0647	-56	95	104	LIGVEYIVSR
									1210.73	1210.66	-0.0644	-53	36	47	GAAALQSLRPVK
									1210.73	1210.66	-0.0644	-53	36	47	GAAALQSLRPVK
									1255.62	1255.55	-0.0645	-51	66	75	QVETHHYVSR
									1257.65	1257.57	-0.0752	-60	117	126	LWHSHAHEIK	41	97.622
									1257.65	1257.57	-0.0752	-60	117	126	LWHSHAHEIK
									1276.6	1276.53	-0.0685	-54	142	153	AELDHMAGTFGK
									1290.66	1290.58	-0.0798	-62	106	116	IFESLPAEEQK
									1292.59	1292.53	-0.0624	-48	142	153	AELDHMAGTFGK			Oxidation (M)[6]
									1297.58	1297.51	-0.0664	-51	154	162	FWCTWQVDR			Carbamidomethyl (C)[3]
									1328.67	1328.59	-0.078	-59	231	242	GFAVDVVPHEMK
									1344.66	1344.58	-0.0804	-60	231	242	GFAVDVVPHEMK			Oxidation (M)[11]
									1418.75	1418.67	-0.0844	-59	105	116	KIFESLPAEEQK
									1484.77	1484.68	-0.0852	-57	231	243	GFAVDVVPHEMKR
									1500.76	1500.68	-0.0812	-54	231	243	GFAVDVVPHEMKR			Oxidation (M)[11]
									1635.89	1635.8	-0.0882	-54	166	181	LPLGAPALMVSPQGER
									1635.89	1635.8	-0.0882	-54	166	181	LPLGAPALMVSPQGER
									1651.88	1651.79	-0.0909	-55	166	181	LPLGAPALMVSPQGER			Oxidation (M)[9]
									1651.88	1651.79	-0.0909	-55	166	181	LPLGAPALMVSPQGER			Oxidation (M)[9]
									1656.86	1656.75	-0.1033	-62	127	141	TGLWANPWVPSMLGK
									1672.85	1672.74	-0.1115	-67	127	141	TGLWANPWVPSMLGK			Oxidation (M)[12]
									1851.87	1851.78	-0.0929	-50	51	65	QHVCTFALYAHDPHR			Carbamidomethyl (C)[4]
									1964.04	1963.93	-0.1056	-54	163	181	GDRLPLGAPALMVSPQG
															ER
									1980.03	1979.91	-0.1218	-62	163	181	GDRLPLGAPALMVSPQG			Oxidation (M)[12]
															ER
									2273.06	2272.94	-0.1242	-55	76	94	LNQDVLQCPVYDSDDKH			Carbamidomethyl (C)[8]
															AR
30	predicted protein	Hordeum vulgare subsp. vulgare	gi|326493416	174	100	14	66	99.902	889.471	889.456	-0.0158	-18	25	31	MLHAVYR
									889.471	889.456	-0.0158	-18	25	31	MLHAVYR	11	0
									901.449	901.434	-0.0148	-16	169	175	AIMFYEK
									905.466	905.451	-0.0148	-16	25	31	MLHAVYR			Oxidation (M)[1]
									905.466	905.451	-0.0148	-16	25	31	MLHAVYR			Oxidation (M)[1]
									917.444	917.428	-0.0162	-18	169	175	AIMFYEK			Oxidation (M)[3]
									996.584	996.55	-0.0332	-33	119	127	ITREPGPVK
									1046.57	1046.52	-0.0481	-46	238	247	SAEAVELVTK
									1121.63	1121.58	-0.0527	-47	256	266	QPGPLPGLNTK
									1129.59	1129.56	-0.0257	-23	10	19	SAEAVLEWPK
									1195.46	1195.43	-0.0243	-20	41	49	CYTECFGMK			Carbamidomethyl (C)[1,5]
									1211.45	1211.44	-0.0172	-14	41	49	CYTECFGMK			Carbamidomethyl (C)[1,5], Oxidation (M)[8]
									1211.45	1211.44	-0.0172	-14	41	49	CYTECFGMK			Carbamidomethyl (C)[1,5], Oxidation (M)[8]
									1278.64	1278.62	-0.0182	-14	267	277	ITSFLDPDGWK
									1278.64	1278.62	-0.0182	-14	267	277	ITSFLDPDGWK
									1497.76	1497.75	-0.0094	-6	150	162	GPTPEPLCQVMLR			Carbamidomethyl (C)[8]
									1497.76	1497.75	-0.0094	-6	150	162	GPTPEPLCQVMLR	26	0	Carbamidomethyl (C)[8]
									1500.77	1500.76	-0.0114	-8	10	22	SAEAVLEWPKQDK
									1503.9	1503.88	-0.0229	-15	253	266	ILRQPGPLPGLNTK
									1513.75	1513.73	-0.0205	-14	150	162	GPTPEPLCQVMLR			Carbamidomethyl (C)[8], Oxidation (M)[11]
									1513.75	1513.73	-0.0205	-14	150	162	GPTPEPLCQVMLR	55	98.695	Carbamidomethyl (C)[8], Oxidation (M)[11]
									1532.79	1532.75	-0.0359	-23	25	37	MLHAVYRVGDLDK			Oxidation (M)[1]
									1532.79	1532.75	-0.0359	-23	25	37	MLHAVYRVGDLDK			Oxidation (M)[1]
									1660.89	1660.83	-0.0672	-40	278	291	VVLVDYADFLKELH
									1684.82	1684.75	-0.0692	-41	222	237	GNAYAQVAIGTDDVYK
									1684.82	1684.75	-0.0692	-41	222	237	GNAYAQVAIGTDDVYK
31	pyridoxine biosynthesis protein	Triticum aestivum	gi|74026503	88	99.851	11	367	100	887.513	887.524	0.0108	12	32	39	VGLAQMLR
									902.476	902.492	0.0157	17	82	89	MSDPALIR
									903.508	903.501	-0.0071	-8	32	39	VGLAQMLR			Oxidation (M)[6]
									918.471	918.485	0.0141	15	82	89	MSDPALIR			Oxidation (M)[1]
									929.516	929.526	0.0096	10	152	159	DLGEALRR
									994.46	994.479	0.0195	20	144	151	VPFVCGCR			Carbamidomethyl (C)[5,7]
									994.46	994.479	0.0195	20	144	151	VPFVCGCR			Carbamidomethyl (C)[5,7]
									1258.68	1258.66	-0.0216	-17	82	92	MSDPALIRDIK
									1445.74	1445.78	0.0334	23	40	53	GGVIMDVVTAEQAR
									1445.74	1445.78	0.0334	23	40	53	GGVIMDVVTAEQAR
									1447.6	1447.73	0.122	84	197	208	NMDEDEVFSYAK
									1461.74	1461.77	0.0327	22	40	53	GGVIMDVVTAEQAR			Oxidation (M)[5]
									1461.74	1461.77	0.0327	22	40	53	GGVIMDVVTAEQAR	10	0	Oxidation (M)[5]
									1463.6	1463.69	0.093	64	197	208	NMDEDEVFSYAK			Oxidation (M)[2]
									1477.77	1477.76	-0.017	-12	209	221	QIAAPYDLVMQTK
									1523.76	1523.72	-0.0472	-31	1	14	MRSDGVVALYGNNK
									1523.76	1523.72	-0.0472	-31	1	14	MRSDGVVALYGNNK
									1590.76	1590.82	0.0631	40	54	68	LAEEAGACAVMALER			Carbamidomethyl (C)[8]
									1590.76	1590.82	0.0631	40	54	68	LAEEAGACAVMALER			Carbamidomethyl (C)[8]
									1606.76	1606.8	0.0424	26	54	68	LAEEAGACAVMALER			Carbamidomethyl (C)[8], Oxidation (M)[11]
									1606.76	1606.8	0.0424	26	54	68	LAEEAGACAVMALER	1	0	Carbamidomethyl (C)[8], Oxidation (M)[11]
									1672.93	1672.9	-0.0261	-16	15	31	AVVEPSAKPAAATFSVK
32	predicted protein	Hordeum vulgare subsp. vulgare	gi|326495978	134	100	6	73	99.984	1484.73	1484.78	0.052	35	19	32	SPASDTYVIFGEAK
									1484.73	1484.78	0.052	35	19	32	SPASDTYVIFGEAK	22	0
									1551.72	1551.6	-0.1199	-77	103	117	SADGDIVSAIMELTN			Oxidation (M)[11]
									1653.9	1653.96	0.0635	38	82	96	DIELVMTQAGVPRPK
									1653.9	1653.96	0.0635	38	82	96	DIELVMTQAGVPRPK	8	0
									1669.89	1669.93	0.0363	22	82	96	DIELVMTQAGVPRPK			Oxidation (M)[6]
									1669.89	1669.93	0.0363	22	82	96	DIELVMTQAGVPRPK	51	97.482	Oxidation (M)[6]
									1863.94	1864.02	0.0812	44	100	117	ALKSADGDIVSAIMELTN			Oxidation (M)[14]
									1921.95	1921.88	-0.0712	-37	33	49	IEDLSSQLQSQAAEQFK
									1921.95	1922.06	0.1111	58	33	49	IEDLSSQLQSQAAEQFK
									1921.95	1922.06	0.1111	58	33	49	IEDLSSQLQSQAAEQFK
									3387.66	3387.9	0.2446	72	19	49	SPASDTYVIFGEAKIEDLS
															SQLQSQAAEQFK
33	Elongation factor 1-beta	T. urartu	gi|473753874	159	100	5	124	100	909.515	909.505	-0.0107	-12	98	106	ALEAHLAGK
									977.549	977.544	-0.0044	-5	233	241	LMPVGYGIK	19	0
									977.549	977.544	-0.0044	-5	233	241	LMPVGYGIK
									993.544	993.535	-0.0088	-9	233	241	LMPVGYGIK			Oxidation (M)[2]
									993.544	993.535	-0.0088	-9	233	241	LMPVGYGIK			Oxidation (M)[2]
									1309.65	1309.65	0.0002	0	139	150	WYDTVAAAVASR	58	99.897
									1309.65	1309.65	0.0002	0	139	150	WYDTVAAAVASR
									1511.76	1511.75	-0.0046	-3	107	120	TYISGDGITKDDVK
									1871.02	1871.02	0.0053	3	121	138	VFAAVPVKPSAEFPNAAR	47	98.814
									1871.02	1871.02	0.0053	3	121	138	VFAAVPVKPSAEFPNAAR
35	putative proteasome subunit alpha type 3	Oryza sativa (japonica group)	gi|50080306	102	99.993	5	79	99.994	947.473	947.466	-0.0069	-7	31	39	QGSACVGLR			Carbamidomethyl (C)[5]
									1289.66	1289.7	0.0336	26	112	122	LADKAQVCTQR			Carbamidomethyl (C)[8]
									1427.72	1427.77	0.05	35	19	30	LFQVEYAMEAVK
									1443.72	1443.75	0.0307	21	19	30	LFQVEYAMEAVK			Oxidation (M)[8]
									1593.83	1593.9	0.0686	43	66	82	VADHAGVALAGLTADGR
									1593.83	1593.9	0.0686	43	66	82	VADHAGVALAGLTADGR	47	91.523
									1767.79	1767.89	0.0976	55	4	18	NQYDTDVTTWSPQGR
									1767.79	1767.89	0.0976	55	4	18	NQYDTDVTTWSPQGR	32	0
36	predicted protein	Hordeum vulgare subsp. vulgare	gi|326489278	239	100	17	73	99.982	872.484	872.458	-0.0258	-30	251	258	EIAAELAR
									935.406	935.387	-0.0191	-20	219	227	AEGESESAR
									1009.56	1009.55	-0.0123	-12	41	48	AVVFDRFR
									1009.56	1009.55	-0.0123	-12	41	48	AVVFDRFR	19	0
									1058.52	1058.52	-0.0062	-6	192	200	QVAQQEAER	19	0
									1058.52	1058.52	-0.0062	-6	192	200	QVAQQEAER
									1168.69	1168.67	-0.0282	-24	123	133	VLPSIGNEVLK
									1186.62	1186.63	0.0136	11	191	200	KQVAQQEAER
									1190.65	1190.65	-0.0051	-4	203	212	FLVAKAEQER
									1202.66	1202.67	0.0163	14	89	98	DLQMVNLTLR
									1202.66	1202.67	0.0163	14	89	98	DLQMVNLTLR
									1218.65	1218.67	0.0175	14	89	98	DLQMVNLTLR			Oxidation (M)[4]
									1218.65	1218.67	0.0175	14	89	98	DLQMVNLTLR	20	0	Oxidation (M)[4]
									1273.65	1273.66	0.0083	7	192	202	QVAQQEAERSK
									1384.78	1384.81	0.0333	24	246	258	IEAAKEIAAELAR
									1432.69	1432.74	0.052	36	76	88	TRPHNFSSNSGTK
									1445.73	1445.78	0.0488	34	214	227	AAIVRAEGESESAR
									1727.99	1728.06	0.0662	38	228	244	LISEATAIAGTGLIELR
									1727.99	1728.06	0.0662	38	228	244	LISEATAIAGTGLIELR	19	0
									1884.09	1884.15	0.0568	30	228	245	LISEATAIAGTGLIELRR
									2221.15	2221.28	0.1343	60	17	40	AAAGLGAAASLLSASLYT
															VDGGER
									2221.15	2221.28	0.1343	60	17	40	AAAGLGAAASLLSASLYT	14	0
															VDGGER
37	G608.111J02F010910	Triticum aestivum	gi|32766720	122	100	7	56	98.307	833.364	833.377	0.0139	17	81	87	LGDEDER
									1314.63	1314.65	0.0171	13	97	107	AASVYFEEKDR
									1314.63	1314.65	0.0171	13	97	107	AASVYFEEKDR	34	0
									1442.72	1442.72	0.0017	1	93	105	AAEKAASVYFEEK
									1442.72	1442.72	0.0017	1	93	105	AAEKAASVYFEEK
									1450.56	1450.62	0.053	37	124	136	CVEGCAGSSCAHR			Carbamidomethyl (C)[1,5,10]
									1919.95	1919.93	-0.0147	-8	63	80	LTVGSGTQQHDAGWHG
															LR
									1919.95	1919.93	-0.0147	-8	63	80	LTVGSGTQQHDAGWHG	21	0
															LR
									3337.55	3337.6	0.0442	13	28	60	DRTMATTQTHDADGGQ			Oxidation (M)[4]
															QGTGLFGALGNMTGAIK
									3339.56	3339.67	0.1113	33	30	62	TMATTQTHDADGGQQGT			Oxidation (M)[2,26]
															GLFGALGNMTGAIKEK
38	predicted protein	Hordeum vulgare subsp. vulgare	gi|326526175	166	100	9	87	100	801.378	801.335	-0.0426	-53	225	231	YAGSEFK
									1122.58	1122.52	-0.0628	-56	232	241	GSEGEYIVLR
									1122.58	1122.52	-0.0628	-56	232	241	GSEGEYIVLR	5	0
									1135.61	1135.55	-0.0632	-56	57	66	YTSVKPLGDR
									1135.61	1135.55	-0.0632	-56	57	66	YTSVKPLGDR
									1549.85	1549.77	-0.0807	-52	210	224	TPLSITPGSSVLYSK
									1549.85	1549.77	-0.0807	-52	210	224	TPLSITPGSSVLYSK
									1574.93	1574.82	-0.1098	-70	57	70	YTSVKPLGDRVLVK
									1904.94	1904.84	-0.0979	-51	225	241	YAGSEFKGSEGEYIVLR
									1904.94	1904.84	-0.0979	-51	225	241	YAGSEFKGSEGEYIVLR	41	75.99
									2081.08	2080.93	-0.1487	-71	232	251	GSEGEYIVLRSSDVIAVLS
															S
									2094.08	2093.95	-0.1343	-64	188	209	EKPSVGTVVAVGPGPLG
															DDGSR
									2094.08	2093.95	-0.1343	-64	188	209	EKPSVGTVVAVGPGPLG	46	91.559
															DDGSR
									3624.91	3624.75	-0.1609	-44	188	224	EKPSVGTVVAVGPGPLG
															DDGSRTPLSITPGSSVLY
															SK
39	Os02g0634900	Oryza sativa Japonica Group	gi|115447473	286	100	12	172	100	870.529	870.54	0.0104	12	221	228	VLTPAEIK
									956.458	956.481	0.0225	24	93	99	QAQQYYR
									956.458	956.481	0.0225	24	93	99	QAQQYYR	27	0
									1084.55	1084.59	0.0395	36	92	99	KQAQQYYR
									1084.55	1084.59	0.0395	36	92	99	KQAQQYYR	47	95.24
									1155.67	1155.72	0.051	44	103	112	ETIPVTQLVR
									1155.67	1155.72	0.051	44	103	112	ETIPVTQLVR	3	0
									1428.79	1428.88	0.0811	57	52	64	LPSILVDETSVQK
									1556.89	1556.99	0.0984	63	51	64	KLPSILVDETSVQK
									1559.92	1560.02	0.1053	68	100	112	LYKETIPVTQLVR
									1559.92	1560.02	0.1053	68	100	112	LYKETIPVTQLVR	33	0
									1731.91	1732	0.099	57	221	235	VLTPAEIKDFLEEVE
									1731.91	1732	0.099	57	221	235	VLTPAEIKDFLEEVE
									1961.99	1962.17	0.1739	89	197	214	EGYEGQISANNIEIGVIR
									1961.99	1962.17	0.1739	89	197	214	EGYEGQISANNIEIGVIR	64	99.909
									2122.19	2122.19	0.0044	2	19	39	LVQIEHALTAVGSGQTSL
															GIK
									2122.19	2122.4	0.2116	100	19	39	LVQIEHALTAVGSGQTSL
															GIK
									2151.09	2151.3	0.2112	98	65	84	IQSLTPNIGVVYSGMGPD
															FR
									2151.09	2151.3	0.2112	98	65	84	IQSLTPNIGVVYSGMGPD
															FR
									2167.09	2167.11	0.0273	13	65	84	IQSLTPNIGVVYSGMGPD			Oxidation (M)[15]
															FR
									2208.07	2208.21	0.136	62	178	196	YTEDMELDDAIHTAILTLK
40	triosephosphat-isomerase	Triticum aestivum	gi|11124572	170	100	12	63	99.859	954.483	954.479	-0.0044	-5	5	12	FFVGGNWK
									954.483	954.479	-0.0044	-5	5	12	FFVGGNWK	28	0
									1033.6	1033.6	-0.0001	0	114	123	VAYALAQGLK
									1289.63	1289.67	0.0412	32	195	206	TNVSPEVAESTR
									1289.63	1289.67	0.0412	32	195	206	TNVSPEVAESTR	7	0
									1312.66	1312.7	0.042	32	207	219	IIYGGSVTGASCK			Carbamidomethyl (C)[12]
									1374.7	1374.76	0.0527	38	124	135	VIACVGETLEQR			Carbamidomethyl (C)[4]
									1374.7	1374.76	0.0527	38	124	135	VIACVGETLEQR	28	0	Carbamidomethyl (C)[4]
									1399.64	1399.7	0.0619	44	101	113	SLMGESSEFVGEK
									1399.64	1399.7	0.0619	44	101	113	SLMGESSEFVGEK
									1415.64	1415.7	0.0601	42	101	113	SLMGESSEFVGEK			Oxidation (M)[3]
									1415.64	1415.7	0.0601	42	101	113	SLMGESSEFVGEK			Oxidation (M)[3]
									1421.69	1421.74	0.0452	32	136	149	EAGSTMAVVAEQTK
									1437.69	1437.74	0.0492	34	136	149	EAGSTMAVVAEQTK			Oxidation (M)[6]
									1555.74	1555.84	0.0936	60	100	113	RSLMGESSEFVGEK
									1571.74	1571.82	0.0791	50	100	113	RSLMGESSEFVGEK			Oxidation (M)[4]
									1590.83	1590.93	0.0938	59	176	190	VASPAQAQEVHANLR
									1811.96	1812.1	0.1393	77	56	70	LRPEIQVAAQNCWVK			Carbamidomethyl (C)[12]
									1811.96	1812.1	0.1393	77	56	70	LRPEIQVAAQNCWVK			Carbamidomethyl (C)[12]
									1997.08	1997.19	0.1195	60	54	70	GKLRPEIQVAAQNCWVK			Carbamidomethyl (C)[14]
									2133.12	2133.29	0.1706	80	176	194	VASPAQAQEVHANLRDW
															LK
									2133.12	2133.29	0.1706	80	176	194	VASPAQAQEVHANLRDW
															LK
41	triosephosphat-isomerase	Triticum aestivum	gi|11124572	326	100	13	206	100	954.483	954.428	-0.0553	-58	5	12	FFVGGNWK
									954.483	954.428	-0.0553	-58	5	12	FFVGGNWK	52	98.32
									1033.6	1033.54	-0.0635	-61	114	123	VAYALAQGLK
									1289.63	1289.57	-0.0613	-48	195	206	TNVSPEVAESTR
									1289.63	1289.57	-0.0613	-48	195	206	TNVSPEVAESTR	34	0
									1312.66	1312.59	-0.0686	-52	207	219	IIYGGSVTGASCK			Carbamidomethyl (C)[12]
									1312.66	1312.59	-0.0686	-52	207	219	IIYGGSVTGASCK	35	12.836	Carbamidomethyl (C)[12]
									1374.7	1374.62	-0.0816	-59	124	135	VIACVGETLEQR			Carbamidomethyl (C)[4]
									1374.7	1374.62	-0.0816	-59	124	135	VIACVGETLEQR	18	0	Carbamidomethyl (C)[4]
									1399.64	1399.58	-0.061	-44	101	113	SLMGESSEFVGEK
									1415.64	1415.56	-0.0717	-51	101	113	SLMGESSEFVGEK			Oxidation (M)[3]
									1415.64	1415.56	-0.0717	-51	101	113	SLMGESSEFVGEK	44	89.227	Oxidation (M)[3]
									1421.69	1421.61	-0.082	-58	136	149	EAGSTMAVVAEQTK
									1437.69	1437.58	-0.11	-77	136	149	EAGSTMAVVAEQTK			Oxidation (M)[6]
									1555.74	1555.69	-0.0569	-37	100	113	RSLMGESSEFVGEK
									1571.74	1571.68	-0.0545	-35	100	113	RSLMGESSEFVGEK			Oxidation (M)[4]
									1590.83	1590.77	-0.0652	-41	176	190	VASPAQAQEVHANLR
									1811.96	1811.91	-0.0446	-25	56	70	LRPEIQVAAQNCWVK			Carbamidomethyl (C)[12]
									1811.96	1811.91	-0.0446	-25	56	70	LRPEIQVAAQNCWVK	23	0	Carbamidomethyl (C)[12]
									1940.05	1940	-0.0514	-26	56	71	LRPEIQVAAQNCWVKK			Carbamidomethyl (C)[12]
									1997.08	1997	-0.0711	-36	54	70	GKLRPEIQVAAQNCWVK			Carbamidomethyl (C)[14]
									2133.12	2133.02	-0.0996	-47	176	194	VASPAQAQEVHANLRDW
															LK
42	proteasome subunit beta type-1-like	Brachypodium distachyon	gi|357159246	164	100	10	83	99.998	822.436	822.425	-0.0102	-12	214	219	EYIELR
									978.537	978.534	-0.0023	-2	213	219	REYIELR
									995.479	995.485	0.0055	6	185	193	DVFASATER
									1309.66	1309.72	0.0503	38	76	85	ELLYQHQHNK
									1381.68	1381.74	0.0658	48	54	66	CVIASSGFQGDIK			Carbamidomethyl (C)[1]
									1381.68	1381.74	0.0658	48	54	66	CVIASSGFQGDIK	37	30.649	Carbamidomethyl (C)[1]
									1465.77	1465.85	0.0869	59	76	86	ELLYQHQHNKR
									1465.77	1465.85	0.0869	59	76	86	ELLYQHQHNKR	46	91.585
									1672.86	1672.96	0.0964	58	169	184	DAVTPLSESEAVDLVK
									1705.94	1706	0.0658	39	194	208	DIYTGDKVEIVVINK
									2022.93	2023.09	0.1554	77	87	103	MSCPAMAQLLSNTLYYK			Carbamidomethyl (C)[3], Oxidation (M)[1,6]
									3160.42	3160.72	0.2955	94	4	32	RGDWVYENNGGTCVAIA			Carbamidomethyl (C)[13,22]
															GADYCVVAADTR
43	glutathione transferase	Triticum aestivum	gi|20067415	155	100	9	84	100	856.427	856.486	0.0584	68	121	128	GEPQAQAR
									856.427	856.486	0.0584	68	121	128	GEPQAQAR
									1043.48	1043.59	0.102	98	100	107	FWADYVDK
									1067.61	1067.7	0.0821	77	208	216	VYDFIGLLK
									1336.68	1336.81	0.1303	97	173	184	YGEFSLPEVAPK
									1336.68	1336.81	0.1303	97	173	184	YGEFSLPEVAPK	39	63.843
									1637.82	1637.95	0.1289	79	137	152	TLDGALGDKPFFGGDK
									1637.82	1637.95	0.1289	79	137	152	TLDGALGDKPFFGGDK	45	91.66
									1685.77	1685.9	0.1235	73	29	43	GLPYEYAEEDLMAGK
									1701.77	1701.87	0.1042	61	29	43	GLPYEYAEEDLMAGK			Oxidation (M)[12]
									1733.94	1734.09	0.1524	88	6	20	GLVLLDFWVSPFGQR
									1858	1858.11	0.1053	57	201	216	SLYSPDKVYDFIGLLK
									3315.71	3315.83	0.1155	35	66	95	AVNESLIILQYLEEAFPDA
															PALLPSDPYAR
44	predicted protein	Hordeum vulgare subsp. vulgare	gi|326495678	257	100	14	136	100	836.39	836.376	-0.0136	-16	96	102	NEAAEFR
									836.39	836.376	-0.0136	-16	96	102	NEAAEFR	28	0
									946.532	946.53	-0.0018	-2	34	43	SAGVTSIGVR
									946.532	946.53	-0.0018	-2	34	43	SAGVTSIGVR
									964.485	964.482	-0.0022	-2	96	103	NEAAEFRK
									1072.6	1072.61	0.0147	14	212	221	ATEIEVGVVR
									1072.6	1072.61	0.0147	14	212	221	ATEIEVGVVR	19	0
									1156.61	1156.63	0.0155	13	12	21	HITIFSPEGR
									1156.61	1156.63	0.0155	13	12	21	HITIFSPEGR	29	0
									1160.6	1160.62	0.0231	20	22	30	LYQVEYAFK
									1220.63	1220.66	0.0304	25	44	54	GKDSVCVVTQK			Carbamidomethyl (C)[6]
									1272.56	1272.61	0.0511	40	154	164	CDPAGHFFGHK			Carbamidomethyl (C)[1]
									1272.56	1272.61	0.0511	40	154	164	CDPAGHFFGHK	33	0	Carbamidomethyl (C)[1]
									1422.76	1422.82	0.0642	45	75	88	YTGLLATGLTADAR
									1422.76	1422.82	0.0642	45	75	88	YTGLLATGLTADAR	3	0
									1703.92	1704.03	0.1066	63	60	74	LLDDTSITHLFSITK
									1848.97	1849.08	0.1145	62	165	181	ATSAGLKEQEAINFLEK
									1848.97	1849.08	0.1145	62	165	181	ATSAGLKEQEAINFLEK	29	0
									1919.94	1920.04	0.1071	56	4	21	GSGAGYDRHITIFSPEGR
									1942.97	1943.11	0.1404	72	229	245	SLTTEEIDQHLTAISER
									2058	2058.14	0.1443	70	229	246	SLTTEEIDQHLTAISERD
45	proteasome subunit beta type-4-like	Brachypodium distachyon	gi|357159415	212	100	13	102	100	838.435	838.411	-0.0242	-29	115	120	VMYNRR
									854.43	854.407	-0.0234	-27	115	120	VMYNRR			Oxidation (M)[2]
									1002.54	1002.53	-0.0071	-7	107	114	EIHAYLTR
									1002.54	1002.53	-0.0071	-7	107	114	EIHAYLTR	50	96.768
									1049.62	1049.61	-0.0109	-10	194	201	CLLVLLYR			Carbamidomethyl (C)[1]
									1135.65	1135.64	-0.0052	-5	204	213	SSINKFQIAK
									1320.75	1320.63	-0.1134	-86	194	203	CLLVLLYRDR			Carbamidomethyl (C)[1]
									1484.68	1484.74	0.0596	40	229	241	TNWGFSAFENPSK
									1544.85	1544.85	0.0031	2	123	136	FDPLWNSLVLGGVK
									1653.87	1653.93	0.0531	32	214	228	ITTEGSTIYPPYALK
									1653.87	1653.93	0.0531	32	214	228	ITTEGSTIYPPYALK	3	0
									1786.99	1787.07	0.08	45	121	136	NKFDPLWNSLVLGGVK
									1873.84	1873.95	0.1088	58	38	55	DGVIMACDTGASYGSTL			Carbamidomethyl (C)[7]
															R
									1889.84	1889.94	0.0985	52	38	55	DGVIMACDTGASYGSTL			Carbamidomethyl (C)[7], Oxidation (M)[5]
															R
									1991.98	1992.15	0.172	86	68	85	HSLIGGSGEFSDFQEILR
									1991.98	1992.15	0.172	86	68	85	HSLIGGSGEFSDFQEILR	22	0
									2165	2165.16	0.1644	76	38	57	DGVIMACDTGASYGSTL			Carbamidomethyl (C)[7]
															RYK
									2165	2165.16	0.1644	76	36	55	YKDGVIMACDTGASYGS			Carbamidomethyl (C)[9]
															TLR
									2181	2180.99	-0.0017	-1	38	57	DGVIMACDTGASYGSTL			Carbamidomethyl (C)[7], Oxidation (M)[5]
															RYK
									2181	2181.2	0.2068	95	38	57	DGVIMACDTGASYGSTL			Carbamidomethyl (C)[7], Oxidation (M)[5]
															RYK
									2181	2181.2	0.2068	95	36	55	YKDGVIMACDTGASYGS	28	0	Carbamidomethyl (C)[9], Oxidation (M)[7]
															TLR
46	predicted protein	A. tauschii	gi|475525322	137	100	1	122	99	1735.32	1735.43	0.0062	5	16	26	VAEKVPVPETR	31	41.419
47	manganese superoxide dismutase	Triticum aestivum	gi|1621627	84	99.55	10	205	99.9	988.426	988.427	0.0015	2	221	228	YAGEEYEK
									988.426	988.427	0.0015	2	221	228	YAGEEYEK
									1144.62	1144.58	-0.0374	-33	70	80	ALEQLDAAVSK
									1271.62	1271.63	0.0101	8	221	231	YAGEEYEKVLA
									1317.63	1317.62	-0.0106	-8	59	69	HHATYVANYNK
									1395.76	1395.74	-0.014	-10	81	94	GDASAVVHLQSAIK
									1518.81	1518.82	0.0156	10	204	215	NVRPDYLTNIWK
									1590.82	1590.82	-0.0011	-1	109	124	NLKPISEGGGEAPHGK
									1590.82	1590.82	-0.0011	-1	109	124	NLKPISEGGGEAPHGK
									1641.87	1641.85	-0.0245	-15	167	181	LSVETTPNQDPLVTK
									1641.87	1641.85	-0.0245	-15	167	181	LSVETTPNQDPLVTK
									1797.97	1798.02	0.0491	27	166	181	RLSVETTPNQDPLVTK
									3151.57	3151.61	0.042	13	109	138	NLKPISEGGGEAPHGKL
															GWAIDEDFGSIEK
48	predicted protein	T. urartu	gi|474071007	186	100	10	71	99.997	975.526	975.479	-0.0468	-48	110	117	FRLPEDAK
									975.526	975.479	-0.0468	-48	110	117	FRLPEDAK
									1057.53	1057.47	-0.0573	-54	50	58	ETPEAHVFK
									1397.8	1397.72	-0.078	-56	123	136	AGLENGVLTVTVPK
									1585.8	1585.72	-0.0804	-51	46	58	VDWKETPEAHVFK
									1600.82	1600.74	-0.0759	-47	71	85	VEVEDGNVLVVSGER	10	0
									1600.82	1600.74	-0.0759	-47	71	85	VEVEDGNVLVVSGER
									1737.92	1737.82	-0.0955	-55	50	65	ETPEAHVFKADLPGVK
									1905.97	1905.87	-0.0965	-51	26	45	SIVPAISGGSSETAAFAN	35	87.596
															AR
									1905.97	1905.87	-0.0965	-51	26	45	SIVPAISGGSSETAAFAN
															AR
									1982.12	1981.99	-0.1249	-63	118	136	VEEVKAGLENGVLTVTVP
															K
									2086.07	2085.96	-0.1079	-52	67	85	EEVKVEVEDGNVLVVSG
															ER
									2086.07	2085.96	-0.1079	-52	67	85	EEVKVEVEDGNVLVVSG
															ER
									2260.03	2259.91	-0.1238	-55	7	25	SNVFDPFADLWADPFDT	25	0
															FR
									2260.03	2259.91	-0.1238	-55	7	25	SNVFDPFADLWADPFDT
															FR
49	cold regulated protein	Triticum aestivum	gi|26017213	140	100	9	58	99.505	850.409	850.361	-0.0481	-57	1	7	MAQESLR			Oxidation (M)[1]
									1058.51	1058.51	-0.0023	-2	115	124	GPVPDSHGHR
									1058.51	1058.51	-0.0023	-2	115	124	GPVPDSHGHR
									1094.55	1094.54	-0.0047	-4	23	32	QYTLEGQGAK
									1222.64	1222.65	0.0082	7	23	33	QYTLEGQGAKK
									1321.67	1321.7	0.0311	24	8	19	LVCPPVSAHEGR			Carbamidomethyl (C)[3]
									1321.67	1321.7	0.0311	24	8	19	LVCPPVSAHEGR	11	0	Carbamidomethyl (C)[3]
									1515.77	1515.83	0.0697	46	50	63	SLAVVVQDVDADER
									1515.77	1515.83	0.0697	46	50	63	SLAVVVQDVDADER
									1687.91	1687.99	0.0884	52	8	22	LVCPPVSAHEGRLPR	8	0	Carbamidomethyl (C)[3]
									1801.88	1802	0.1243	69	34	49	DISPPLEWYGVPDGTR
									1801.88	1802	0.1243	69	34	49	DISPPLEWYGVPDGTR	39	62.52
									1929.97	1930.11	0.1405	73	33	49	KDISPPLEWYGVPDGTR
									1929.97	1930.11	0.1405	73	33	49	KDISPPLEWYGVPDGTR
50	methionine synthase	Hordeum vulgare subsp. vulgare	gi|50897038	319	100	9	279	100	1879	1879.12	0.1238	66	739	755	KYAEVKPALTNMVEAAK			Oxidation (M)[12]
									1882.93	1883.07	0.1462	78	458	473	ISEEEYTNAIKEEISK
									1991.01	1991.17	0.1618	81	477	493	IQEELDIDVLVHGEPER
									1991.01	1991.17	0.1618	81	477	493	IQEELDIDVLVHGEPER	45	96.002
									2043.03	2043.18	0.1462	72	685	704	EGVVYGAGIGPGVYDIHS
															PR
									2043.03	2043.18	0.1462	72	685	704	EGVVYGAGIGPGVYDIHS	90	100
									2058.97	2059.14	0.175	85	19	36	FALESFWDGKSSAEDLE
															K
									2109.07	2109.19	0.115	55	367	387	ALAGQKDEAYFAANAAA
															LASR
									2109.07	2109.19	0.115	55	367	387	ALAGQKDEAYFAANAAA	28	0
															LASR
									2268.17	2268.24	0.0705	31	590	610	EVEDLEAGGIQVIQIDEAA
															LR
									2268.17	2268.24	0.0705	31	590	610	EVEDLEAGGIQVIQIDEAA	117	100
															LR
									2396.27	2396.28	0.0101	4	589	610	KEVEDLEAGGIQVIQIDEA
															ALR
									2937.4	2937.25	-0.147	-50	56	81	YIPSNTFAYYDQVLDTTA			Oxidation (M)[19]
															MLGAVPDR
51	cyclophilin	Triticum aestivum	gi|154761388	240	100	9	161	100	911.491	911.49	-0.0003	0	20	26	IVMELYK			Oxidation (M)[3]
									929.52	929.52	-0.0002	0	49	56	SGKPLHYK
									1102.56	1102.55	-0.0086	-8	162	171	QVVIADCGQL			Carbamidomethyl (C)[7]
									1102.56	1102.55	-0.0086	-8	162	171	QVVIADCGQL	23	0	Carbamidomethyl (C)[7]
									1120.58	1120.59	0.0086	8	90	98	FADEKFVHK
									1268.58	1268.6	0.0241	19	77	89	GNGTGGESIYGEK
									1424.7	1424.73	0.0291	20	6	19	VFFDMTVGGAPAGR
									1424.7	1424.73	0.0291	20	6	19	VFFDMTVGGAPAGR	39	53.219
									1433.78	1433.81	0.0328	23	20	31	IVMELYKDAVPR
									1440.69	1440.73	0.0392	27	6	19	VFFDMTVGGAPAGR			Oxidation (M)[5]
									1440.69	1440.73	0.0392	27	6	19	VFFDMTVGGAPAGR	46	91.643	Oxidation (M)[5]
									1449.78	1449.81	0.0321	22	20	31	IVMELYKDAVPR			Oxidation (M)[3]
									1449.78	1449.81	0.0321	22	20	31	IVMELYKDAVPR	46	92.146	Oxidation (M)[3]
									1524.75	1524.81	0.0666	44	32	44	TVENFRALCTGEK			Carbamidomethyl (C)[9]
									1642.74	1642.81	0.0777	47	63	76	VIPDFMCQGGDFTR			Carbamidomethyl (C)[7]
									1642.74	1642.81	0.0777	47	63	76	VIPDFMCQGGDFTR	10	0	Carbamidomethyl (C)[7]
									1658.73	1658.78	0.0545	33	63	76	VIPDFMCQGGDFTR			Carbamidomethyl (C)[7], Oxidation (M)[6]
									1658.73	1658.78	0.0545	33	63	76	VIPDFMCQGGDFTR	45	88.983	Carbamidomethyl (C)[7], Oxidation (M)[6]
52	sucrose synthase type 2	T. aestivum	gi|3393044	376	100	32	107	100	949.394	949.325	-0.0699	-74	244	251	GWGDCAQR	19	0	Carbamidomethyl (C)[5]
									949.394	949.325	-0.0699	-74	244	251	GWGDCAQR			Carbamidomethyl (C)[5]
									963.514	963.441	-0.0736	-76	236	243	FQELGLEK
									1005.49	1005.43	-0.0626	-62	646	653	WISAQMNR
									1005.49	1005.43	-0.0626	-62	646	653	WISAQMNR
									1015.59	1015.51	-0.0771	-76	205	214	SLGTLQGALR
									1021.49	1021.41	-0.075	-73	646	653	WISAQMNR			Oxidation (M)[6]
									1062.61	1062.54	-0.0776	-73	574	582	KPIIFSMAR
									1078.61	1078.53	-0.0824	-76	574	582	KPIIFSMAR			Oxidation (M)[7]
									1079.54	1079.49	-0.0499	-46	69	77	DTAFEDLLR
									1106.53	1106.45	-0.0815	-74	317	325	AMENEMLLR
									1122.53	1122.44	-0.0876	-78	317	325	AMENEMLLR			Oxidation (M)[2]
									1123.53	1123.45	-0.077	-69	621	629	DKEEQAEFK
									1138.52	1138.44	-0.0849	-75	317	325	AMENEMLLR			Oxidation (M)[2,6]
									1143.61	1143.52	-0.0896	-78	788	796	YLEMLYALK
									1159.61	1159.52	-0.0889	-77	788	796	YLEMLYALK			Oxidation (M)[4]
									1167.64	1167.53	-0.1067	-91	722	732	ASALLVDFFGK
									1185.56	1185.47	-0.0866	-73	447	455	YPNSDLYWK
									1204.64	1204.56	-0.0845	-70	157	167	SIGNGVQFLNR
									1205.61	1205.54	-0.0608	-50	1	12	MGETAGGRALSR
									1205.61	1205.54	-0.0608	-50	1	12	MGETAGGRALSR
									1225.66	1225.56	-0.094	-77	512	522	VVHGIDVFDPK
									1270.59	1270.52	-0.0679	-53	588	598	NMTGLVEMYGR
									1275.72	1275.62	-0.0924	-72	359	369	VLGTEHTHILR
									1286.59	1286.49	-0.0963	-75	588	598	NMTGLVEMYGR			Oxidation (M)[2]
									1299.71	1299.62	-0.0919	-71	787	796	RYLEMLYALK
									1302.58	1302.49	-0.0944	-72	588	598	NMTGLVEMYGR			Oxidation (M)[2,8]
									1315.71	1315.61	-0.1022	-78	787	796	RYLEMLYALK			Oxidation (M)[5]
									1320.72	1320.62	-0.0946	-72	67	77	LKDTAFEDLLR	39	96.166
									1320.72	1320.62	-0.0946	-72	67	77	LKDTAFEDLLR
									1382.71	1382.62	-0.0957	-69	178	188	ESMYPLLNFLR	23	0
									1382.71	1382.62	-0.0957	-69	178	188	ESMYPLLNFLR
									1398.71	1398.61	-0.1015	-73	178	188	ESMYPLLNFLR			Oxidation (M)[3]
									1414.7	1414.59	-0.106	-75	445	455	TKYPNSDLYWK
									1425.69	1425.59	-0.1013	-71	343	355	LLPDAHGTTCGQR			Carbamidomethyl (C)[10]
									1425.69	1425.59	-0.1013	-71	343	355	LLPDAHGTTCGQR			Carbamidomethyl (C)[10]
									1779.94	1779.81	-0.1329	-75	602	617	LQELVNLVVVCGDHGK			Carbamidomethyl (C)[11]
									1861.96	1861.84	-0.1268	-68	631	645	MFDLIEQYNLIGHIR
									1877.96	1877.82	-0.1364	-73	631	645	MFDLIEQYNLIGHIR			Oxidation (M)[1]
									1915.99	1915.85	-0.1377	-72	20	37	IGDSLSAHTNELVAVFSR	16	0
									1915.99	1915.85	-0.1377	-72	20	37	IGDSLSAHTNELVAVFSR
									2006.05	2005.9	-0.1535	-77	630	645	KMFDLIEQYNLIGHIR			Oxidation (M)[2]
									2265	2264.91	-0.0854	-38	493	511	DTVGQYESHMAFTMPSL			Oxidation (M)[10,14]
															YR
									2339.14	2338.98	-0.1616	-69	44	64	GMLQPHQITAEYNAAIPE
															AER
									2355.14	2354.96	-0.1757	-75	44	64	GMLQPHQITAEYNAAIPE			Oxidation (M)[2]
															AER
									2391.27	2391.07	-0.1914	-80	252	273	ASETIHLLLDLLEAPDPSS
															LEK
									2393.16	2393	-0.1604	-67	215	235	KAETHLSGLPADTPYSEF	10	0
															HHR
									2393.16	2393	-0.1604	-67	215	235	KAETHLSGLPADTPYSEF
															HHR
									2435.16	2434.97	-0.1868	-77	523	543	FNIVSPGADMSIYFPYTE
															QQK
									2451.15	2450.96	-0.1968	-80	523	543	FNIVSPGADMSIYFPYTE			Oxidation (M)[10]
															QQK
									2554.27	2554.07	-0.1941	-76	545	566	LTSLHTEIEELLFSDVENA
															EHK
									2596.28	2596.09	-0.1885	-73	44	66	GMLQPHQITAEYNAAIPE
															AEREK
53	phosphoglucomutase	T. aestivum	gi|18076790	687	100	14	305	100	914.437	914.373	-0.0639	-70	511	518	YLFGDGSR
									914.437	914.373	-0.0639	-70	511	518	YLFGDGSR
									1085.55	1085.47	-0.0776	-71	535	542	IYIEQYEK
									1110.56	1110.47	-0.0911	-82	361	369	FFEVPTGWK
									1227.66	1227.56	-0.0982	-80	206	215	TIFDFESIKK
									1556.81	1556.67	-0.1391	-89	54	68	GATIVVSGDGRYFSK
									1717.78	1717.66	-0.1229	-72	259	274	EDFGGGHPDPNLTYAK
									1717.78	1717.66	-0.1229	-72	259	274	EDFGGGHPDPNLTYAK
									1747.9	1747.77	-0.1253	-72	9	24	ETKPYEGQKPGTSGLR
									1747.9	1747.77	-0.1253	-72	9	24	ETKPYEGQKPGTSGLR
									1846.86	1846.73	-0.1313	-71	222	238	FSFCFDGLHGVAGAYAK			Carbamidomethyl (C)[4]
									1848.01	1847.74	-0.2708	-147	550	567	ASSDALSPLVDVALKFSK
									1875.99	1875.85	-0.1383	-74	9	25	ETKPYEGQKPGTSGLRK
									1918.84	1918.71	-0.133	-69	285	303	TSNVEPPEFGAAADGDA
															DR
									1918.84	1918.71	-0.133	-69	285	303	TSNVEPPEFGAAADGDA
															DR
									2012.12	2011.96	-0.1541	-77	86	104	VWVGQDSLLSTPAVSAII
															R
									2168.22	2168.01	-0.206	-95	85	104	RVWVGQDSLLSTPAVSAI
															IR
									2252.11	2251.94	-0.1602	-71	239	258	RMFVDELGASESSLLNC			Carbamidomethyl (C)[17]
															VPK
									2268.1	2267.93	-0.168	-74	239	258	RMFVDELGASESSLLNC			Carbamidomethyl (C)[17], Oxidation (M)[2]
															VPK
54	Beta-amylase	T. urartu	gi|32400764	181	100	12	86	100	884.451	884.48	0.0286	32	26	32	YLQADFK
									947.506	947.536	0.0306	32	137	144	DGYRPIAR
									947.506	947.536	0.0306	32	137	144	DGYRPIAR	18	0
									1006.55	1006.59	0.0349	35	211	219	NARPHGINK
									1234.54	1234.61	0.0674	55	48	58	DAGQYNDAPQR
									1299.58	1299.65	0.0636	49	151	161	ASLNFTCAEMR			Carbamidomethyl (C)[7]
									1315.58	1315.64	0.0659	50	151	161	ASLNFTCAEMR			Carbamidomethyl (C)[7], Oxidation (M)[10]
									1326.67	1326.72	0.051	38	200	210	YDPTAYNTILR
									1326.67	1326.72	0.051	38	200	210	YDPTAYNTILR	32	0
									1474.68	1474.76	0.0801	54	187	199	EGLNMACENALPR			Carbamidomethyl (C)[7]
									1490.67	1490.74	0.0663	44	187	199	EGLNMACENALPR			Carbamidomethyl (C)[7], Oxidation (M)[5]
									1511.83	1511.91	0.0787	52	91	103	ILDEANKVFLGHR
									1646.78	1646.89	0.1044	63	61	74	FFVDNGTYLTEQGR
									1646.78	1646.89	0.1044	63	61	74	FFVDNGTYLTEQGR	39	50.955
									1668.8	1668.91	0.1175	70	33	47	AAAAMVGHPEWEFPR
									1684.79	1684.87	0.0818	49	33	47	AAAAMVGHPEWEFPR			Oxidation (M)[5]
									1842.04	1842.02	-0.0252	-14	104	118	VQLAIKISGIHWWYK
									1903.93	1904.03	0.1035	54	59	74	TRFFVDNGTYLTEQGR
55	phosphoglucomutase	T. aestivum	gi|18076790	476	100	14	342	100	914.437	914.373	-0.0639	-70	511	518	YLFGDGSR
									914.437	914.373	-0.0639	-70	511	518	YLFGDGSR
									1085.55	1085.47	-0.0776	-71	535	542	IYIEQYEK
									1110.56	1110.47	-0.0911	-82	361	369	FFEVPTGWK
									1227.66	1227.56	-0.0982	-80	206	215	TIFDFESIKK
									1556.81	1556.67	-0.1391	-89	54	68	GATIVVSGDGRYFSK
									1717.78	1717.66	-0.1229	-72	259	274	EDFGGGHPDPNLTYAK
									1717.78	1717.66	-0.1229	-72	259	274	EDFGGGHPDPNLTYAK
									1747.9	1747.77	-0.1253	-72	9	24	ETKPYEGQKPGTSGLR
									1747.9	1747.77	-0.1253	-72	9	24	ETKPYEGQKPGTSGLR
									1846.86	1846.73	-0.1313	-71	222	238	FSFCFDGLHGVAGAYAK			Carbamidomethyl (C)[4]
									1848.01	1847.74	-0.2708	-147	550	567	ASSDALSPLVDVALKFSK
									1875.99	1875.85	-0.1383	-74	9	25	ETKPYEGQKPGTSGLRK
									1918.84	1918.71	-0.133	-69	285	303	TSNVEPPEFGAAADGDA
															DR
									1918.84	1918.71	-0.133	-69	285	303	TSNVEPPEFGAAADGDA
															DR
									2012.12	2011.96	-0.1541	-77	86	104	VWVGQDSLLSTPAVSAII
															R
									2168.22	2168.01	-0.206	-95	85	104	RVWVGQDSLLSTPAVSAI
															IR
									2252.11	2251.94	-0.1602	-71	239	258	RMFVDELGASESSLLNC			Carbamidomethyl (C)[17]
															VPK
									2268.1	2267.93	-0.168	-74	239	258	RMFVDELGASESSLLNC			Carbamidomethyl (C)[17], Oxidation (M)[2]
															VPK
56	Adenosylhomocysteinase	A. tauschii	gi|475434162	127	100	14	204	98.838	808.504	808.494	-0.0099	-12	447	454	VAALHLGK
									890.448	890.482	0.0338	38	187	193	TDAHKYR
									994.499	994.503	0.0035	4	102	110	DSAAVFAWK
									1008.47	1008.48	0.0068	7	18	26	DLSQADFGR
									1025.52	1025.53	0.0141	14	246	254	HSLPDGLMR
									1028.61	1028.61	-0.0022	-2	385	394	TGIIVLAEGR
									1041.51	1041.52	0.0025	2	246	254	HSLPDGLMR			Oxidation (M)[8]
									1041.51	1041.52	0.0025	2	246	254	HSLPDGLMR	4	0	Oxidation (M)[8]
									1044.46	1044.47	0.0159	15	238	245	FDNLYGCR			Carbamidomethyl (C)[7]
									1071.62	1071.62	0.001	1	369	377	ITIKPQTDR
									1137.56	1137.57	0.0163	14	44	53	TEFGPSQPFK
									1173.62	1173.63	0.0192	16	276	287	GCAAALKQAGAR			Carbamidomethyl (C)[2]
									1235.64	1235.6	-0.0358	-29	16	26	VKDLSQADFGR
									1259.58	1259.59	0.0094	7	236	245	SKFDNLYGCR			Carbamidomethyl (C)[9]
									1259.58	1259.59	0.0094	7	236	245	SKFDNLYGCR	40	97.302	Carbamidomethyl (C)[9]
									1421.72	1421.73	0.0148	10	44	56	TEFGPSQPFKGAR
									1758.74	1758.77	0.0294	17	111	123	GETLEEYWWCTER			Carbamidomethyl (C)[10]
57	Adenosylhomocysteinase	T. urartu	gi|474160132	236	100	9	465	99.45	1041.51	1041.45	-0.0616	-59	513	521	HSLPDGLMR	26	31.042	Oxidation (M)[8]
									1041.51	1041.45	-0.0616	-59	513	521	HSLPDGLMR			Oxidation (M)[8]
									1192.68	1192.54	-0.1466	-123	277	286	GPFALQYRLK
									1205.75	1205.52	-0.2229	-185	714	725	VAALHLGKLGAR
									1205.75	1205.52	-0.2229	-185	714	725	VAALHLGKLGAR
									1425.79	1425.57	-0.2234	-157	147	158	FIIFMEKISAAR
									1425.79	1425.57	-0.2234	-157	147	158	FIIFMEKISAAR
									1732.8	1732.72	-0.0828	-48	427	442	SGKVPDPDSTDNPEFK
									1806.8	1806.82	0.0183	10	65	78	AKDWDTFYFEAEER
									1943.97	1943.82	-0.1437	-74	513	530	HSLPDGLMRATDVMIAG			Oxidation (M)[8,14]
															K
									2211.01	2210.89	-0.1199	-54	241	258	EINMVHYQGDALQRMMA			Oxidation (M)[4,15,16]
															R
									2225.12	2224.92	-0.2085	-94	732	751	AQSEYISIPVDGPYKPAA
															YR
58	serpin-N3.2	T. aestivum	gi|379060943	867	100	15	749	100	860.56	860.562	0.0014	2	227	233	VLKLPYK
									925.521	925.524	0.0029	3	11	18	LSIAHQTR
									925.521	925.524	0.0029	3	11	18	LSIAHQTR	56	99.928
									947.516	947.512	-0.0035	-4	2	10	ATTLATDVR
									1078.56	1078.64	0.0795	74	1	10	MATTLATDVR
									1137.67	1137.66	-0.0064	-6	172	181	LVLGNALYFK
									1137.67	1137.66	-0.0064	-6	172	181	LVLGNALYFK	71	99.998
									1192.54	1192.53	-0.0038	-3	182	191	GAWTDQFDPR
									1192.54	1192.53	-0.0038	-3	182	191	GAWTDQFDPR	69	99.997
									1223.59	1223.58	-0.0064	-5	127	137	AEAQSVDFQTK
									1258.73	1258.72	-0.0067	-5	289	300	ISLGIEASDLLK
									1372.71	1372.7	-0.0064	-5	159	171	DILPAGSIDNTTR
									1372.71	1372.7	-0.0064	-5	159	171	DILPAGSIDNTTR	86	100
									1514.75	1514.74	-0.0083	-5	125	137	YKAEAQSVDFQTK
									1514.75	1514.74	-0.0083	-5	125	137	YKAEAQSVDFQTK	100	100
									1531.78	1531.76	-0.0108	-7	138	151	AAEVTAQVNSWVEK
									1665.86	1665.85	-0.0085	-5	261	274	LSAEPEFLEQHIPR
									1665.86	1665.85	-0.0085	-5	261	274	LSAEPEFLEQHIPR	81	100
									1922.97	1922.97	0.0044	2	335	353	AFVEVNETGTEAAATTIA
															K
									1922.97	1922.97	0.0044	2	335	353	AFVEVNETGTEAAATTIA	148	100
															K
									2083.11	2083.11	-0.0022	-1	379	398	EDTSGVVLFIGHVVNPLL
															SS
									2085.16	2085.15	-0.009	-4	152	171	VTTGLIKDILPAGSIDNTT
															R
									2085.16	2085.15	-0.009	-4	152	171	VTTGLIKDILPAGSIDNTT	138	100
															R
59	Uridine 5'-monophosphate synthase	A. tauschii	gi|475599896	183	100	13	71	99.998	944.53	944.468	-0.0618	-65	205	212	ELLELAEK
									974.454	974.442	-0.0118	-12	401	409	ASDPEQTAR
									974.454	974.442	-0.0118	-12	401	409	ASDPEQTAR
									1094.59	1094.52	-0.07	-64	182	190	KLFEVMEAK
									1190.6	1190.53	-0.0626	-53	245	253	HNFLIFEDR	18	0
									1190.6	1190.53	-0.0626	-53	245	253	HNFLIFEDR
									1559.84	1559.76	-0.0805	-52	84	98	AEGLVVADAFVVVDR	32	84.77
									1559.84	1559.76	-0.0805	-52	84	98	AEGLVVADAFVVVDR
									1792.88	1792.77	-0.101	-56	222	237	THVDILSDFTPDFGTK
									2018.96	2018.86	-0.1061	-53	255	272	FADIGNTVTMQYEGGIFR	26	30.225
									2018.96	2018.86	-0.1061	-53	255	272	FADIGNTVTMQYEGGIFR
									2034.96	2034.85	-0.111	-55	255	272	FADIGNTVTMQYEGGIFR			Oxidation (M)[10]
									2087.09	2086.96	-0.1245	-60	84	103	AEGLVVADAFVVVDREQ
															GGR
									2147.06	2146.94	-0.116	-54	254	272	KFADIGNTVTMQYEGGIF
															R
									2163.05	2162.93	-0.1209	-56	254	272	KFADIGNTVTMQYEGGIF			Oxidation (M)[11]
															R
									2375.21	2375.07	-0.1463	-62	191	212	QSNLCVSADVGTAKELLE			Carbamidomethyl (C)[5]
															LAEK
									2426.34	2426.19	-0.1518	-63	273	295	ILEWADIVNAHVIPGPGIV
															DGLK
									2464.28	2464.13	-0.1416	-57	304	328	GLLLLAEMSSAGNLAQG
															DYTAAAVK
									2480.27	2480.11	-0.1645	-66	304	328	GLLLLAEMSSAGNLAQG			Oxidation (M)[8]
															DYTAAAVK
									2611.42	2611.27	-0.1521	-58	58	83	AGDTVLIIEDLVTSGASVL	13	0
															ETAAPLR
									2611.42	2611.27	-0.1521	-58	58	83	AGDTVLIIEDLVTSGASVL
															ETAAPLR
60	serpin-N3.2	T. aestivum	gi|379060943	612	100	14	516	100	860.56	860.554	-0.0066	-8	227	233	VLKLPYK
									860.56	860.554	-0.0066	-8	227	233	VLKLPYK	6	0
									861.53	861.542	0.0114	13	277	283	VALRQFK
									925.521	925.519	-0.0027	-3	11	18	LSIAHQTR
									925.521	925.519	-0.0027	-3	11	18	LSIAHQTR	48	99.525
									947.516	947.5	-0.0152	-16	2	10	ATTLATDVR
									1137.67	1137.66	-0.0115	-10	172	181	LVLGNALYFK
									1137.67	1137.66	-0.0115	-10	172	181	LVLGNALYFK	38	94.967
									1192.54	1192.53	-0.0063	-5	182	191	GAWTDQFDPR
									1192.54	1192.53	-0.0063	-5	182	191	GAWTDQFDPR	55	99.913
									1223.59	1223.58	-0.0062	-5	127	137	AEAQSVDFQTK
									1258.73	1258.71	-0.0116	-9	289	300	ISLGIEASDLLK
									1372.71	1372.7	-0.0066	-5	159	171	DILPAGSIDNTTR
									1514.75	1514.74	-0.0106	-7	125	137	YKAEAQSVDFQTK
									1514.75	1514.74	-0.0106	-7	125	137	YKAEAQSVDFQTK	75	99.999
									1531.78	1531.76	-0.0113	-7	138	151	AAEVTAQVNSWVEK
									1665.86	1665.85	-0.0087	-5	261	274	LSAEPEFLEQHIPR
									1665.86	1665.85	-0.0087	-5	261	274	LSAEPEFLEQHIPR	97	100
									1922.97	1922.97	0.0034	2	335	353	AFVEVNETGTEAAATTIA
															K
									1922.97	1922.97	0.0034	2	335	353	AFVEVNETGTEAAATTIA	112	100
61	unnamed protein product	T. aestivum	gi|257307295	406	100	14	342	100	892.39	892.39	-0.0002	0	318	324	CMEPVEK			Carbamidomethyl (C)[1]
									905.462	905.461	-0.0008	-1	268	274	LRTACER			Carbamidomethyl (C)[5]
									908.385	908.401	0.0154	17	318	324	CMEPVEK			Carbamidomethyl (C)[1], Oxidation (M)[2]
									1020.49	1020.49	0.0025	2	317	324	KCMEPVEK			Carbamidomethyl (C)[2]
									1036.48	1036.48	0.0012	1	317	324	KCMEPVEK			Carbamidomethyl (C)[2], Oxidation (M)[3]
									1278.63	1278.64	0.007	5	242	251	MVNHFVQEFK
									1294.62	1294.63	0.009	7	242	251	MVNHFVQEFK			Oxidation (M)[1]
									1313.62	1313.63	0.0129	10	307	316	FEELNMDLFR
									1436.75	1436.76	0.0017	1	351	362	VQQLLQDFFNGK
									1441.71	1441.73	0.0126	9	307	317	FEELNMDLFRK
									1450.73	1450.74	0.0136	9	242	252	MVNHFVQEFKR			Oxidation (M)[1]
									1457.71	1457.71	0.0013	1	307	317	FEELNMDLFRK			Oxidation (M)[6]
									1487.7	1487.71	0.0122	8	39	51	TTPSYVAFTDTER
									1487.7	1487.71	0.0122	8	39	51	TTPSYVAFTDTER	99	100
									1540.76	1540.77	0.0096	6	305	316	ARFEELNMDLFR
									1540.76	1540.77	0.0096	6	305	316	ARFEELNMDLFR	34	88.564
									1556.75	1556.77	0.0128	8	305	316	ARFEELNMDLFR			Oxidation (M)[8]
									1556.75	1556.77	0.0128	8	305	316	ARFEELNMDLFR	13	0	Oxidation (M)[8]
									1649.8	1649.82	0.0222	13	59	73	NQVAMNPTNTVFDAK
									1659.9	1659.89	-0.0033	-2	175	190	IINEPTAAAIAYGLDK
									1665.79	1665.85	0.055	33	59	73	NQVAMNPTNTVFDAK			Oxidation (M)[5]
									1665.79	1665.85	0.055	33	59	73	NQVAMNPTNTVFDAK	29	62.306	Oxidation (M)[5]
									1787.99	1788	0.0097	5	175	191	IINEPTAAAIAYGLDKK
									1787.99	1788	0.0097	5	175	191	IINEPTAAAIAYGLDKK	100	100
									1805.9	1805.9	0.0083	5	59	74	NQVAMNPTNTVFDAKR
									1805.9	1805.9	0.0083	5	59	74	NQVAMNPTNTVFDAKR	81	100
									1821.89	1821.91	0.0225	12	59	74	NQVAMNPTNTVFDAKR			Oxidation (M)[5]
62	Adenylosuccinate synthetase	T. aestivum	gi|6685803	136	100	7	105	100	882.541	882.543	0.0028	3	70	77	LVDVLAPR
									1121.56	1121.57	0.0078	7	438	447	SYSELPQAAR
									1380.7	1380.71	0.0073	5	170	182	EAELANSFIGTTK
									1396.66	1396.68	0.0185	13	344	356	AGMEFGTTTGRPR			Oxidation (M)[3]
									1508.76	1508.79	0.0289	19	343	356	KAGMEFGTTTGRPR
									1972	1972	-0.0029	-1	324	342	VGSGPFPTELLGEEGDV
															LR
									1972	1972	-0.0029	-1	324	342	VGSGPFPTELLGEEGDV	105	100
															LR
									2100.1	2100.08	-0.0137	-7	324	343	VGSGPFPTELLGEEGDV
															LRK
63	globulin 3	T. aestivum	gi|215398470	379	100	20	261	100	832.416	832.447	0.0307	37	307	313	ASEEQLR
									837.41	837.446	0.0362	43	357	363	LYEADAR
									851.35	851.386	0.0362	43	60	65	CVQECR			Carbamidomethyl (C)[1,5]
									906.468	906.508	0.0395	44	535	541	EVQEVFR
									959.448	959.485	0.0375	39	48	54	CQQDRPR			Carbamidomethyl (C)[1]
									959.448	959.485	0.0375	39	48	54	CQQDRPR	24	0	Carbamidomethyl (C)[1]
									983.429	983.467	0.0378	38	66	73	DDQQQHGR
									991.547	991.586	0.0389	39	132	139	RPYVFGPR
									991.547	991.586	0.0389	39	132	139	RPYVFGPR	63	99.985
									1012.44	1012.49	0.0416	41	74	81	HEQEEQGR
									1028.56	1028.6	0.0404	39	173	181	VAIMEVNPR
									1028.56	1028.6	0.0404	39	173	181	VAIMEVNPR	57	99.942
									1044.55	1044.59	0.0395	38	173	181	VAIMEVNPR			Oxidation (M)[4]
									1171.66	1171.59	-0.0726	-62	144	153	IIRSDHGFVK
									1189.63	1189.68	0.0523	44	154	163	ALRPFDEVSR
									1189.63	1189.68	0.0523	44	154	163	ALRPFDEVSR	43	98.616
									1280.65	1280.7	0.0525	41	364	374	SFHALAQHDVR
									1280.65	1280.7	0.0525	41	364	374	SFHALAQHDVR	73	99.999
									1340.78	1340.65	-0.1294	-97	508	519	VWLAGRNNVIAK
									1340.78	1340.65	-0.1294	-97	508	519	VWLAGRNNVIAK
									1360.72	1360.74	0.0214	16	339	349	DTFNLLEQRPK
									1411.63	1411.69	0.0606	43	102	113	HGQGEREEEQGR
									1419.65	1419.71	0.0582	41	74	85	HEQEEQGRGHGR
									1815.76	1815.85	0.0939	52	60	73	CVQECRDDQQQHGR			Carbamidomethyl (C)[1,5]
									1906.02	1906.11	0.0912	48	470	488	GSAFVVPPGHPVVEIASS
															R
									2222.06	2222.19	0.1328	60	489	507	GSSNLQVVCFEINAERNE			Carbamidomethyl (C)[9]
															R
									2310.18	2310.36	0.1809	78	375	396	VAVANITPGSMTAPYLNT
															QSFK
64	Cytosolic 3-phosphoglycerate kinase	T. aestivum	gi|28172909	195	100	2	132	100	963.342	963.212	-0.0271	-16	32	48	LAAALPDGGVLLLENVR	32	97.2
									1012.32	1012.21	-0.0265	-14	64	81	LASVADLYVNDAFGTAH	21	64.15
65	Pm3b-like disease resistance protein 15Q1	T. aestivum	gi|134290443	258	97	2	111	99	1321.64	1321.52	-0.0912	-68	1090	1098	VFQSMVSLR	41	78.8
									1140.42	1140.32	-0.0561	-49	1288	1298	NCAGMLGGPLR	55	87.95
66	Lactoylglutathione lyase	A. tauschii	gi|475531176	382	100	17	229	100	853.372	853.448	0.0764	90	1	9	MATGSDAGK			Oxidation (M)[1]
									889.471	889.482	0.0111	12	25	31	MLHAVYR
									905.466	905.476	0.0098	11	25	31	MLHAVYR			Oxidation (M)[1]
									917.444	917.451	0.0075	8	169	175	AIMFYEK			Oxidation (M)[3]
									996.584	996.588	0.0049	5	119	127	ITREPGPVK
									1121.63	1121.62	-0.0156	-14	256	266	QPGPLPGLNTK
									1211.45	1211.47	0.0153	13	41	49	CYTECFGMK			Carbamidomethyl (C)[1,5], Oxidation (M)[8]
									1255.7	1255.72	0.0139	11	278	288	VVLVDHADFLK
									1278.64	1278.66	0.0212	17	267	277	ITSFLDPDGWK
									1278.64	1278.66	0.0212	17	267	277	ITSFLDPDGWK	53	99.903
									1497.76	1497.78	0.0292	19	150	162	GPTPEPLCQVMLR			Carbamidomethyl (C)[8]
									1500.77	1500.78	0.0151	10	10	22	SAEAVLEWPKQDK
									1503.9	1503.93	0.026	17	253	266	ILRQPGPLPGLNTK
									1503.9	1503.93	0.026	17	253	266	ILRQPGPLPGLNTK	16	0
									1513.75	1513.77	0.0221	15	150	162	GPTPEPLCQVMLR			Carbamidomethyl (C)[8], Oxidation (M)[11]
									1513.75	1513.77	0.0221	15	150	162	GPTPEPLCQVMLR	5	0	Carbamidomethyl (C)[8], Oxidation (M)[11]
									1634.89	1634.91	0.0238	15	278	291	VVLVDHADFLKELH
									1634.89	1634.91	0.0238	15	278	291	VVLVDHADFLKELH	79	100
									1684.82	1684.85	0.0278	17	222	237	GNAYAQVAIGTDDVYK
									2086.99	2087.03	0.0423	20	88	106	YDIGAGFGHFAIANEDVY
															K
									2415.16	2415.25	0.0801	33	128	149	GGSTVIAFAQDPDGYMF
															ELIQR
									2415.16	2415.25	0.0801	33	128	149	GGSTVIAFAQDPDGYMF	75	100
															ELIQR
									2431.16	2431.21	0.0476	20	128	149	GGSTVIAFAQDPDGYMF			Oxidation (M)[16]
															ELIQR
									2431.16	2431.21	0.0476	20	128	149	GGSTVIAFAQDPDGYMF	47	99.604	Oxidation (M)[16]
															ELIQR
									3038.49	3038.52	0.0318	10	122	149	EPGPVKGGSTVIAFAQDP			Oxidation (M)[22]
															DGYMFELIQR
									3542.62	3542.75	0.1241	35	192	221	YTIAMMGYAEEDKTTVLE			Oxidation (M)[5,6]
															LTYNYGVTEYNK
67	Adenosine kinase 2	A. tauschii	gi|475626178	1010	100	20	811	100	850.398	850.406	0.0082	10	314	320	SIEDCVK			Carbamidomethyl (C)[5]
									1013.6	1013.6	0.004	4	247	256	ISQLPLASGK
									1027.65	1027.65	-0.0025	-2	280	288	TFPVILLPK
									1213.66	1213.66	0.0032	3	151	160	KPENWALVEK
									1335.62	1335.64	0.0155	12	46	56	HLPMYDELSSK			Oxidation (M)[4]
									1424.72	1424.72	0.0036	3	133	145	SLIANLSAANCYK			Carbamidomethyl (C)[11]
									1424.72	1424.72	0.0036	3	133	145	SLIANLSAANCYK	73	99.999	Carbamidomethyl (C)[11]
									1517.75	1517.75	0.0008	1	234	246	GWETENVEEIALK
									1517.75	1517.75	0.0008	1	234	246	GWETENVEEIALK	60	99.978
									1589.82	1589.82	0.001	1	32	45	YDVKPNNAILAEDK
									1721.85	1721.85	0.0027	2	57	72	ENVEYIAGGATQNSIR
									1721.85	1721.85	0.0027	2	57	72	ENVEYIAGGATQNSIR	139	100
									1772.92	1772.92	0.002	1	232	246	VRGWETENVEEIALK
									1772.92	1772.92	0.002	1	232	246	VRGWETENVEEIALK	97	100
									1781.96	1781.97	0.0039	2	260	277	IAVITQGADPVVVAEDGK
									1807.97	1807.96	-0.0143	-8	146	160	SEHLKKPENWALVEK
									1857.9	1857.9	-0.002	-1	212	227	VLPYADYIFGNETEAR
									1857.9	1857.9	-0.002	-1	212	227	VLPYADYIFGNETEAR	147	100
									1938.07	1938.04	-0.027	-14	259	277	RIAVITQGADPVVVAEDG
															K
									2009.13	2009.13	0.002	1	260	279	IAVITQGADPVVVAEDGK
															VK
									2009.13	2009.13	0.002	1	260	279	IAVITQGADPVVVAEDGK	115	100
															VK
									2231.03	2231.02	-0.0066	-3	73	92	VAQWMLQTPGATSYMG			Carbamidomethyl (C)[17], Oxidation (M)[5,15]
															CIGK
									2293.18	2293.13	-0.0545	-24	291	313	LVDTNGAGDAFVGGFLS
															QLVQGK
									2703.22	2703.21	-0.0088	-3	321	344	AGCYAANVIIQQSGCTYP			Carbamidomethyl (C)[3,15]
															EKPDFN
									2906.42	2906.39	-0.0296	-10	32	56	YDVKPNNAILAEDKHLPM			Oxidation (M)[18]
															YDELSSK
									2911.3	2911.27	-0.0305	-10	105	132	AAGVTAHYYEDEAAPTG			Carbamidomethyl (C)[19,22]
															TCAVCVVGGER
									2911.3	2911.27	-0.0305	-10	105	132	AAGVTAHYYEDEAAPTG	179	100	Carbamidomethyl (C)[19,22]
															TCAVCVVGGER
68	Replication factor C like protein	T. aestivum	gi|27735373	232	100	1	112	96	1342.32	1342.43	0.0317	33	303	311	FVFGGGKSR	64	96.12
69	glutathione S-transferase	T. aestivum	gi|5923877	200	100	13	142	100	984.457	984.382	-0.0744	-76	108	115	KVYDCGSR			Carbamidomethyl (C)[5]
									1019.6	1019.52	-0.0773	-76	57	65	IPVLLHDGR
									1019.6	1019.52	-0.0773	-76	57	65	IPVLLHDGR
									1043.48	1043.4	-0.0832	-80	100	107	FWADYVDK	29	57.137
									1043.48	1043.4	-0.0832	-80	100	107	FWADYVDK
									1067.61	1067.53	-0.0858	-80	208	216	VYDFIGLLK	57	100
									1067.61	1067.53	-0.0858	-80	208	216	VYDFIGLLK
									1097.61	1097.52	-0.0841	-77	119	128	LKGEPQAQAR	19
									1097.61	1097.52	-0.0841	-77	119	128	LKGEPQAQAR
									1147.69	1147.61	-0.0871	-76	56	65	KIPVLLHDGR
									1171.58	1171.49	-0.0919	-78	100	108	FWADYVDKK
									1336.68	1336.57	-0.1077	-81	173	184	YGEFSLPEVAPK	18
									1336.68	1336.57	-0.1077	-81	173	184	YGEFSLPEVAPK
									1651.83	1651.7	-0.1328	-80	137	152	TLDGALGDKPFFGGEK	2
									1651.83	1651.7	-0.1328	-80	137	152	TLDGALGDKPFFGGEK
									1685.77	1685.64	-0.1342	-80	29	43	GLPYEYAEEDLMAGK
									1701.77	1701.64	-0.1314	-77	29	43	GLPYEYAEEDLMAGK			Oxidation (M)[12]
									1733.94	1733.81	-0.1243	-72	6	20	GLVLLDFWVSPFGQR
									1733.94	1733.81	-0.1243	-72	6	20	GLVLLDFWVSPFGQR
									1858	1857.85	-0.1507	-81	201	216	SLYSPDKVYDFIGLLK
									2366.1	2365.92	-0.1843	-78	153	172	FGFVDAAFAPFTAWFHS
															YER
70	hypothetical protein TRIUR3_24891	T. urartu	gi|474407331	109	100	9	52	99.863	1108.56	1108.5	-0.0625	-56	23	33	TGYVVGAAQDK
									1302.73	1302.65	-0.0786	-60	172	184	TGSLLVQAGETVK
									1304.59	1304.55	-0.0357	-27	5	16	QDQASYHAGEAK
									1308.58	1308.59	0.0069	5	68	80	DAASDATGRAMDK
									1308.65	1308.59	-0.0626	-48	121	133	AAGAAQYTIDTAR	27	64.675
									1495.72	1495.65	-0.0738	-49	154	169	AGAAAQYAMDTAVAGK
									1511.72	1511.63	-0.0835	-55	154	169	AGAAAQYAMDTAVAGK			Oxidation (M)[9]
									1545.85	1545.76	-0.0883	-57	170	184	DKTGSLLVQAGETVK
									1937.96	1937.85	-0.1099	-57	99	118	AAGTAQQTGSYIAQTAEA	26	45.664
															AK
									1937.96	1937.85	-0.1099	-57	99	118	AAGTAQQTGSYIAQTAEA
															AK
									2181.08	2180.95	-0.1277	-59	97	118	DKAAGTAQQTGSYIAQT
															AEAAK
71	manganese superoxide dismutase	T. aestivum	gi|1621627	210	100	12	104	100	988.426	988.428	0.0024	2	221	228	YAGEEYEK
									1144.62	1144.62	0.003	3	70	80	ALEQLDAAVSK
									1317.63	1317.63	-0.0017	-1	59	69	HHATYVANYNK
									1395.76	1395.76	0.0028	2	81	94	GDASAVVHLQSAIK
									1518.81	1518.8	-0.0026	-2	204	215	NVRPDYLTNIWK
									1518.81	1518.8	-0.0026	-2	204	215	NVRPDYLTNIWK	80	100
									1579.76	1579.78	0.0198	13	125	138	LGWAIDEDFGSIEK
									1590.82	1590.84	0.0132	8	109	124	NLKPISEGGGEAPHGK
									1599.78	1599.78	0.0017	1	95	108	FNGGGHVNHSIFWK
									1614.78	1614.76	-0.0177	-11	216	228	VVNWKYAGEEYEK
									1641.87	1641.89	0.0248	15	167	181	LSVETTPNQDPLVTK
									1797.97	1797.97	0.0039	2	166	181	RLSVETTPNQDPLVTK
									1797.97	1797.97	0.0039	2	166	181	RLSVETTPNQDPLVTK	24	89.51
									2521.36	2521.38	0.0158	6	70	94	ALEQLDAAVSKGDASAV
															VHLQSAIK
72	Peroxiredoxin-2E-1, chloroplastic	T. urartu	gi|473825951	132	100	1	95	100	853.534	853.632	0.0423	19	173	193	ESLGVGDEVLLLSDGNGELTR	44	98
73	translocase of inner membrane 17	T. aestivum	gi|301666340	168	95.114	4	98	97.89	807.436	807.432	-0.0037	-5	33	39	VADSFIR
									807.436	807.432	-0.0037	-5	33	39	VADSFIR	36	93.161
									947.481	947.48	-0.0006	-1	74	81	RSHFSSAR
									1228.65	1228.56	-0.0914	-74	1	11	MGSRLDAHTLK
									1513.9	1513.88	-0.0122	-8	20	32	RPLLDLGHPLLNR
74	ribulose-1,5-bisphosphate carboxylase/oxygenase large	T. urartu	gi|521301434	288	100	16	172	100	830.437	830.44	0.0035	4	440	446	EGNEIIR
									914.405	914.42	0.0149	16	306	312	NHGMHFR			Oxidation (M)[4]
									933.515	933.519	0.0032	3	9	18	AGVGFQAGVK
									985.579	985.577	-0.0024	-2	132	139	ALRLEDLR
									985.579	985.577	-0.0024	-2	132	139	ALRLEDLR	15	0
									1021.53	1021.53	-0.001	-1	33	41	DTDILAAFR
									1170.56	1170.63	0.0699	60	304	312	QKNHGMHFR			Oxidation (M)[6]
									1170.56	1170.63	0.0699	60	304	312	QKNHGMHFR			Oxidation (M)[6]
									1187.66	1187.66	-0.0039	-3	286	295	DNGLLLHIHR
									1309.68	1309.67	-0.0138	-11	340	350	EMTLGFVDLLR			Oxidation (M)[2]
									1407.67	1407.67	0.0016	1	22	32	LTYYTPEYETK
									1431.78	1431.77	-0.0178	-12	135	146	LEDLRIPPTYSK
									1451.62	1451.67	0.0502	35	202	213	DDENVNSQPFMR
									1465.75	1465.75	-0.0011	-1	147	159	TFQGPPHGIQVER
									1465.75	1465.75	-0.0011	-1	147	159	TFQGPPHGIQVER	95	100
									1837.93	1837.93	-0.004	-2	317	334	ALRMSGGDHIHSGTVVG			Oxidation (M)[4]
															K
									2169.99	2170	0.0161	7	195	213	GGLDFTKDDENVNSQPF
															MR
									2169.99	2170	0.0161	7	195	213	GGLDFTKDDENVNSQPF	63	99.987
															MR
									2185.98	2185.97	-0.0085	-4	195	213	GGLDFTKDDENVNSQPF			Oxidation (M)[18]
															MR
									2185.98	2185.97	-0.0085	-4	195	213	GGLDFTKDDENVNSQPF	39	96.683	Oxidation (M)[18]
															MR
									2252.18	2252.1	-0.0843	-37	140	159	IPPTYSKTFQGPPHGIQV
															ER
									2410.18	2410.21	0.0298	12	22	41	LTYYTPEYETKDTDILAAF
															R

## Sheet: Endosperm
The peptide sequences of endosperm identities
Spot No.	Protein Name	Taxonomy	Accsession No.	Protein Score	Protein Score C. I. %	Pep. Count	Total Ion Score	Total Ion C. I. %	Calc. Mass	Obsrv. Mass	± da	± ppm	Start Seq.	End Seq	Sequence	Ion Score	C. I. %	Modification
1	Dihydrolipoyl dehydrogenase 1, mitochondrial	A. tauschii	gi|475592887	257	87	19	599	100	829.464	829.464	-0.0004	0	319	324	FKFMLK			Oxidation (M)[4]
									879.493	879.489	-0.0046	-5	195	201	NKVEYVK
									891.53	891.525	-0.0048	-5	187	194	GIEGLFKK
									891.53	891.525	-0.0048	-5	187	194	GIEGLFKK	26	44.164
									907.467	907.462	-0.0041	-5	118	124	TTCIEKR			Carbamidomethyl (C)[3]
									907.467	907.462	-0.0041	-5	118	124	TTCIEKR	21	0	Carbamidomethyl (C)[3]
									917.52	917.515	-0.0055	-6	469	476	FPLLANSR
									969.49	969.484	-0.0058	-6	154	162	SSFAHHGVK
									969.49	969.484	-0.0058	-6	154	162	SSFAHHGVK	62	99.986
									1048.5	1048.53	0.0287	27	479	488	AIDDAEGMVK
									1058.57	1058.57	-0.0067	-6	239	248	SLPGVTIDEK
									1076.56	1076.56	-0.0008	-1	489	497	VISEKETDR
									1116.63	1116.62	-0.0042	-4	228	238	NIIVATGSDVK
									1186.67	1186.66	-0.004	-3	239	249	SLPGVTIDEKK
									1450.71	1450.71	-0.004	-3	531	543	TCHAHPTVSEALK			Carbamidomethyl (C)[2]
									1451.77	1451.74	-0.0324	-22	385	396	VLVDNRFMTNVK			Oxidation (M)[8]
									1523.74	1523.73	-0.008	-5	141	153	ALLHSSHMYHEAK
									1523.74	1523.73	-0.008	-5	141	153	ALLHSSHMYHEAK	69	99.997
									1539.74	1539.73	-0.012	-8	141	153	ALLHSSHMYHEAK			Oxidation (M)[8]
									1539.74	1539.73	-0.012	-8	141	153	ALLHSSHMYHEAK	39	97.483	Oxidation (M)[8]
									1603.79	1603.78	-0.0084	-5	125	140	GALGGTCLNVGCIPSK			Carbamidomethyl (C)[7,12]
									1709.82	1709.86	0.0364	21	163	177	FSNLEVDLPAMMAQK			Oxidation (M)[11]
									1725.82	1725.85	0.036	21	163	177	FSNLEVDLPAMMAQK			Oxidation (M)[11,12]
									1878.02	1878	-0.0206	-11	459	476	ASGVAYQVGKFPLLANS
															R
									1878.02	1878	-0.0206	-11	459	476	ASGVAYQVGKFPLLANS	80	100
															R
									2001.08	2001.07	-0.0082	-4	206	225	LVSPSEVSVDLVDGGSTI
															VK
									2089.09	2089.08	-0.0161	-8	364	384	VPYTAGIGLDAIGVETDK
															GGR
									2089.09	2089.08	-0.0161	-8	364	384	VPYTAGIGLDAIGVETDK	183	100
															GGR
									2460.23	2460.22	-0.0152	-6	285	307	LGSEVTVVEFAPDIVPSM
															DGEIR
									2481.32	2481.31	-0.0142	-6	339	363	LTVEPAAGGEQTVIEADV
															VLVSAGR
									2481.32	2481.31	-0.0142	-6	339	363	LTVEPAAGGEQTVIEADV	159	100
															VLVSAGR
									2588.33	2588.33	-0.0022	-1	285	308	LGSEVTVVEFAPDIVPSM
															DGEIRK
									2604.32	2604.34	0.0149	6	285	308	LGSEVTVVEFAPDIVPSM			Oxidation (M)[18]
															DGEIRK
									3269.6	3269.71	0.1133	35	429	458	EGHVDYDTVPGVVYTHP
2	Putative methionine synthase	A. thaliana	gi|6006863	157	99	1	92	99	1165.43	1165.34	-0.0437	-45	393	401	VTNESVQK	69	99
3	beta-D-glucan exohydrolase	T. aestivum	gi|20259685	168	90	15	87	100	929.516	929.49	-0.0262	-28	400	407	DLAREAVR
									944.498	944.475	-0.0233	-25	355	362	NNIIPMSR
									960.493	960.492	-0.001	-1	355	362	NNIIPMSR	1	0	Oxidation (M)[6]
									960.493	960.492	-0.001	-1	355	362	NNIIPMSR			Oxidation (M)[6]
									1058.58	1058.55	-0.0291	-27	149	158	IGEATALEVR	12	0
									1058.58	1058.55	-0.0291	-27	149	158	IGEATALEVR
									1075.56	1075.55	-0.0061	-6	51	59	IGQMTQIER
									1075.56	1075.55	-0.0061	-6	51	59	IGQMTQIER
									1214.69	1214.63	-0.0507	-42	148	158	RIGEATALEVR
									1233.69	1233.61	-0.0881	-71	363	372	IDDAVYRILR
									1246.68	1246.62	-0.063	-51	40	50	DLLGRMTLAEK
									1302.64	1302.66	0.0284	22	595	606	SVDQLPMNVGDK
									1392.69	1392.66	-0.0296	-21	301	312	GFVISDWQGIDR	26	9.866
									1392.69	1392.66	-0.0296	-21	301	312	GFVISDWQGIDR
									1453.79	1453.76	-0.0345	-24	128	141	ATIFPHNVGLGATR	35	90.026
									1453.79	1453.76	-0.0345	-24	128	141	ATIFPHNVGLGATR
									1572.8	1572.76	-0.0404	-26	282	294	MHANHFLVTDFLK	14	0
									1572.8	1572.76	-0.0404	-26	282	294	MHANHFLVTDFLK
									1588.79	1588.76	-0.0314	-20	282	294	MHANHFLVTDFLK			Oxidation (M)[1]
									1766.87	1766.83	-0.0393	-22	159	174	ATGIPYAFAPCIAVCR			Carbamidomethyl (C)[11,15]
									1766.87	1766.83	-0.0393	-22	159	174	ATGIPYAFAPCIAVCR			Carbamidomethyl (C)[11,15]
									2054	2053.96	-0.0447	-22	607	624	HYDPLFPFGFGLTTEANK
									2211.14	2211.06	-0.0808	-37	108	127	LGIPMIYGIDAVHGHNNV
															YK
									2211.14	2211.06	-0.0808	-37	108	127	LGIPMIYGIDAVHGHNNV
															YK
									2990.53	2990.42	-0.1018	-34	191	220	VVQSMTTLISGLQGDVPA
															GSEGRPYVGGSK
4	beta amylase	Triticum aestivum	gi|32400764	573	100	13	460	100	884.451	884.462	0.0108	12	26	32	YLQADFK
									947.506	947.519	0.0136	14	137	144	DGYRPIAR
									947.506	947.519	0.0136	14	137	144	DGYRPIAR	27	39.203
									1006.55	1006.56	0.0088	9	211	219	NARPHGINK
									1006.55	1006.56	0.0088	9	211	219	NARPHGINK	33	86.882
									1239.63	1239.64	0.0053	4	87	97	HGDKILDEANK
									1299.58	1299.58	0.0026	2	151	161	ASLNFTCAEMR			Carbamidomethyl (C)[7]
									1299.58	1299.58	0.0026	2	151	161	ASLNFTCAEMR	79	100	Carbamidomethyl (C)[7]
									1315.58	1315.58	0.0013	1	151	161	ASLNFTCAEMR			Carbamidomethyl (C)[7], Oxidation (M)[10]
									1326.67	1326.67	0.0038	3	200	210	YDPTAYNTILR
									1326.67	1326.67	0.0038	3	200	210	YDPTAYNTILR	82	100
									1474.68	1474.68	0.0002	0	187	199	EGLNMACENALPR			Carbamidomethyl (C)[7]
									1474.68	1474.68	0.0002	0	187	199	EGLNMACENALPR	111	100	Carbamidomethyl (C)[7]
									1490.67	1490.67	0.0016	1	187	199	EGLNMACENALPR			Carbamidomethyl (C)[7], Oxidation (M)[5]
									1511.83	1511.83	-0.0018	-1	91	103	ILDEANKVFLGHR
									1646.78	1646.78	-0.0029	-2	61	74	FFVDNGTYLTEQGR
									1646.78	1646.78	-0.0029	-2	61	74	FFVDNGTYLTEQGR	92	100
									1668.8	1668.79	-0.0049	-3	33	47	AAAAMVGHPEWEFPR
									1668.8	1668.79	-0.0049	-3	33	47	AAAAMVGHPEWEFPR	39	96.445
									1684.79	1684.79	-0.0028	-2	33	47	AAAAMVGHPEWEFPR			Oxidation (M)[5]
									1842.04	1841.98	-0.0644	-35	104	118	VQLAIKISGIHWWYK
									2013.98	2013.98	-0.0016	-1	119	136	VPSHAAEITAGYYNLHDR
									2733.28	2733.31	0.031	11	162	186	DSEQSSQAMSAPEELVQ
															QVLSAGWR
5	dihydrolipoamide dehydrogenase precursor	Bruguiera gymnorrhiza	gi|13873336	273	100	6	564	98.8	891.53	891.458	-0.0715	-80	142	149	GIEGLFKK
									969.49	969.482	-0.0078	-8	109	117	HSFASHGVK
									1603.79	1603.88	0.0882	55	80	95	GALGGTCLNVGCIPSK			Carbamidomethyl (C)[7,12]
									2476.23	2476.43	0.2049	83	240	262	LGSEVTVVEFAPDIVPSM			Oxidation (M)[18]
															DGEIR
									2481.29	2481.42	0.1301	52	157	180	GYGKFVSPSEVSVDTLE
															GGNIVVK
									2604.32	2604.55	0.2293	88	240	263	LGSEVTVVEFAPDIVPSM			Oxidation (M)[18]
															DGEIRK
									2604.32	2604.55	0.2293	88	240	263	LGSEVTVVEFAPDIVPSM	43	80.206	Oxidation (M)[18]
															DGEIRK
6	beta-glucanase	Arabidopsis thaliana	gi|600857	150	100	4	163	100	1123.42	1123.54	0.0054	5	112	119	WATDYLLK	57	99.876
									1145.54	1145.65	0.0084	8	28	36	SLLFFQGQR	31	58.335
									1134.36	1134.46	0.007	4	141	152	CWERPEDMDTPR	46	98.679
									2142.53	2142.64	0.0147	9	141	152	CWERPEDMDTPR	41	95.687
7	serpin-Z2B	Triticum aestivum	gi|75279909	235	100	13	145	100	860.56	860.53	-0.0307	-36	227	233	VLKLPYK
									925.521	925.488	-0.0337	-36	11	18	LSIAHQTR
									925.521	925.488	-0.0337	-36	11	18	LSIAHQTR	32	92.061
									947.516	947.479	-0.0371	-39	2	10	ATTLATDVR
									1137.67	1137.62	-0.0463	-41	172	181	LVLGNALYFK
									1192.54	1192.5	-0.0395	-33	182	191	GAWTDQFDPR
									1192.54	1192.5	-0.0395	-33	182	191	GAWTDQFDPR	23	39.634
									1223.59	1223.54	-0.0489	-40	127	137	AEAQSVDFQTK
									1258.73	1258.67	-0.0503	-40	289	300	ISLGIEASDLLK
									1372.71	1372.65	-0.0551	-40	159	171	DILPAGSIDNTTR
									1514.75	1514.69	-0.063	-42	125	137	YKAEAQSVDFQTK
									1514.75	1514.69	-0.063	-42	125	137	YKAEAQSVDFQTK	90	100
									1531.78	1531.71	-0.0666	-43	138	151	AAEVTAQVNSWVEK
									1665.86	1665.79	-0.0669	-40	261	274	LSAEPEFLEQHIPR
									1922.97	1922.9	-0.0752	-39	335	353	AFVEVNETGTEAAATTIA
															K
									2085.16	2085.08	-0.0764	-37	152	171	VTTGLIKDILPAGSIDNTT
																R
8	gamma-gliadin	Aegilops tauschii	gi|209971789	133	100	2	124	100	1187.64	1187.66	0.0155	13	288	300	APFASIVAGIGGQ
									1187.64	1187.66	0.0155	13	288	300	APFASIVAGIGGQ	66	99.911
									2690.37	2690.46	0.0932	35	265	287	SLVLQTLPTMCNVYVPPE			Carbamidomethyl (C)[11,19]
															CSIIR
									2690.37	2690.46	0.0932	35	265	287	SLVLQTLPTMCNVYVPPE	38	45.656	Carbamidomethyl (C)[11,19]
															CSIIR
									2706.37	2706.4	0.0336	12	265	287	SLVLQTLPTMCNVYVPPE			Carbamidomethyl (C)[11,19], Oxidation
															CSIIR			(M)[10]
									2706.37	2706.4	0.0336	12	265	287	SLVLQTLPTMCNVYVPPE	58	99.435	Carbamidomethyl (C)[11,19], Oxidation
															CSIIR
9	HSP70	Triticum aestivum	gi|2827002	406	100	14	342	100	892.39	892.39	-0.0002	0	318	324	CMEPVEK			Carbamidomethyl (C)[1]
									905.462	905.461	-0.0008	-1	268	274	LRTACER			Carbamidomethyl (C)[5]
									908.385	908.401	0.0154	17	318	324	CMEPVEK			Carbamidomethyl (C)[1], Oxidation (M)[2]
									1020.49	1020.49	0.0025	2	317	324	KCMEPVEK			Carbamidomethyl (C)[2]
									1036.48	1036.48	0.0012	1	317	324	KCMEPVEK			Carbamidomethyl (C)[2], Oxidation (M)[3]
									1278.63	1278.64	0.007	5	242	251	MVNHFVQEFK
									1294.62	1294.63	0.009	7	242	251	MVNHFVQEFK			Oxidation (M)[1]
									1313.62	1313.63	0.0129	10	307	316	FEELNMDLFR
									1436.75	1436.76	0.0017	1	351	362	VQQLLQDFFNGK
									1441.71	1441.73	0.0126	9	307	317	FEELNMDLFRK
									1450.73	1450.74	0.0136	9	242	252	MVNHFVQEFKR			Oxidation (M)[1]
									1457.71	1457.71	0.0013	1	307	317	FEELNMDLFRK			Oxidation (M)[6]
									1487.7	1487.71	0.0122	8	39	51	TTPSYVAFTDTER
									1487.7	1487.71	0.0122	8	39	51	TTPSYVAFTDTER	99	100
									1540.76	1540.77	0.0096	6	305	316	ARFEELNMDLFR
									1540.76	1540.77	0.0096	6	305	316	ARFEELNMDLFR	34	88.564
									1556.75	1556.77	0.0128	8	305	316	ARFEELNMDLFR			Oxidation (M)[8]
									1556.75	1556.77	0.0128	8	305	316	ARFEELNMDLFR	13	0	Oxidation (M)[8]
									1649.8	1649.82	0.0222	13	59	73	NQVAMNPTNTVFDAK
									1659.9	1659.89	-0.0033	-2	175	190	IINEPTAAAIAYGLDK
									1665.79	1665.85	0.055	33	59	73	NQVAMNPTNTVFDAK			Oxidation (M)[5]
									1665.79	1665.85	0.055	33	59	73	NQVAMNPTNTVFDAK	29	62.306	Oxidation (M)[5]
									1787.99	1788	0.0097	5	175	191	IINEPTAAAIAYGLDKK
									1787.99	1788	0.0097	5	175	191	IINEPTAAAIAYGLDKK	100	100
									1805.9	1805.9	0.0083	5	59	74	NQVAMNPTNTVFDAKR
									1805.9	1805.9	0.0083	5	59	74	NQVAMNPTNTVFDAKR	81	100
									1821.89	1821.91	0.0225	12	59	74	NQVAMNPTNTVFDAKR			Oxidation (M)[5]
10	serpin-Z2A	Triticum aestivum	gi|75313847	320	100	8	178	100	860.56	860.556	-0.004	-5	227	233	VLKLPYK
									925.521	925.52	-0.0014	-2	11	18	LSIAHQTR
									925.521	925.52	-0.0014	-2	11	18	LSIAHQTR	46	99.351
									947.516	947.501	-0.0146	-15	2	10	ATTLATDVR
									1137.67	1137.67	0.0024	2	172	181	LVLGNALYFK
									1137.67	1137.67	0.0024	2	172	181	LVLGNALYFK	60	99.971
									1223.59	1223.59	0.0017	1	127	137	AEAQSVDFQTK
									1514.75	1514.76	0.0093	6	125	137	YKAEAQSVDFQTK
									1514.75	1514.76	0.0093	6	125	137	YKAEAQSVDFQTK	101	100
									1531.78	1531.79	0.0109	7	138	151	AAEVTAQVNSWVEK
									1531.78	1531.79	0.0109	7	138	151	AAEVTAQVNSWVEK	71	99.998
									1922.97	1923	0.0249	13	335	353	TFVEVNETGTEAAAATIA
															K
									1922.97	1923	0.0249	13	335	353	TFVEVNETGTEAAAATIA
															K
11	Glyceraldehyde-3-phosphate dehydrogenase	Hordeum vulgare	gi|120680	345	100	11	256	100	827.408	827.379	-0.0288	-35	230	236	LTGMSFR			Oxidation (M)[4]
									1184.64	1184.61	-0.0339	-29	301	311	AGIALNDHFVK
									1434.76	1434.68	-0.0811	-57	203	217	AASFNIIPSSTGAAK
									1498.85	1498.81	-0.0328	-22	237	250	VPTVDVSVVDLTVR	115	100
									1498.85	1498.81	-0.0328	-22	237	250	VPTVDVSVVDLTVR
									1662.96	1662.87	-0.0877	-53	68	82	TLLFGEKPVTVFGVR
									1662.96	1662.87	-0.0877	-53	68	82	TLLFGEKPVTVFGVR
									1788.8	1788.79	-0.0109	-6	312	325	LVSWYDNEWGYSNR
									1788.8	1788.79	-0.0109	-6	312	325	LVSWYDNEWGYSNR
									1857.03	1856.98	-0.0565	-30	237	253	VPTVDVSVVDLTVRTEK
									1857.03	1856.98	-0.0565	-30	237	253	VPTVDVSVVDLTVRTEK
12	avenin-like protein	Triticum aestivum	gi|145321072	321	100	5	291	100	818.455	818.46	0.0046	6	248	254	MSLQALR
									818.455	818.46	0.0046	6	248	254	MSLQALR	29	51.831
									834.45	834.458	0.0076	9	248	254	MSLQALR			Oxidation (M)[1]
									834.45	834.458	0.0076	9	248	254	MSLQALR	14	0	Oxidation (M)[1]
									1245.66	1245.66	0.0023	2	202	211	QLSQIPEQFR
									1245.66	1245.66	0.0023	2	202	211	QLSQIPEQFR	77	100
									1381.7	1381.7	-0.0021	-2	212	223	CQAIHNVAEAIR			Carbamidomethyl (C)[1]
									1381.7	1381.7	-0.0021	-2	212	223	CQAIHNVAEAIR	90	100	Carbamidomethyl (C)[1]
									2909.58	2909.41	-0.1714	-59	3	29	VFILALLALTATTAIAQLET			Carbamidomethyl (C)[22]
															TCSQGFR
									2925.41	2925.42	0.0156	5	224	247	QQQPQQQWQGMYQPQ
															QPAQLESIR
									2925.41	2925.42	0.0156	5	224	247	QQQPQQQWQGMYQPQ	96	100
															QPAQLESIR
									2941.4	2941.45	0.0457	16	224	247	QQQPQQQWQGMYQPQ			Oxidation (M)[11]
															QPAQLESIR
13	cytoplasmic aldolase	Oryza sativa Japonica Group	gi|218157	181	100	10	118	100	829.384	829.37	-0.0142	-17	133	139	YYEAGAR
									829.384	829.37	-0.0142	-17	133	139	YYEAGAR	12	0
									888.515	888.513	-0.0017	-2	299	306	ALQQSTLK
									908.509	908.498	-0.0109	-12	8	14	YKDELIK
									1232.63	1232.64	0.0152	12	307	317	AWAGKTENVEK
									1346.73	1346.79	0.0561	42	238	249	VAPEVIAEYTVR
									1346.73	1346.79	0.0561	42	238	249	VAPEVIAEYTVR	49	97.118
									1474.83	1474.91	0.0836	57	237	249	KVAPEVIAEYTVR
									1474.83	1474.91	0.0836	57	237	249	KVAPEVIAEYTVR	45	92.958
									1488.8	1488.89	0.0868	58	25	39	GILAADESTGTIGKR
									1506.72	1506.83	0.1073	71	40	52	FASINVENVEDNR
									1662.82	1662.91	0.0938	56	40	53	FASINVENVEDNRR
									1662.82	1662.91	0.0938	56	40	53	FASINVENVEDNRR	14	0
									1788.82	1788.98	0.1572	88	117	132	ETTTQGHDDLGKQCAK			Carbamidomethyl (C)[14]
14	alpha-gliadin	Triticum aestivum	gi|147883558	132	110	1	49	99.789	1755.9	1755.92	0.0197	11	240	254	GSVQPQQLPQFEEIR	49	99.798
15	predicted protein	Hordeum vulgare subsp. vulgare	gi|326497973	212	100	1	98	100	1068.35	1068.23	-0.0275	-15	174	191	ILPWGEEAYAGGSANAPR	54	99.963
16	class II chitinase	T. aestivum	gi|62465514	425	100	9	355	100	863.368	863.373	0.005	6	42	49	NDGACQAK			Carbamidomethyl (C)[5]
									1068.58	1068.58	-0.0028	-3	235	243	VADRIGFYK
									1068.58	1068.58	-0.0028	-3	235	243	VADRIGFYK	16	0
									1494.77	1494.7	-0.062	-41	23	36	GSVSSVVSRAQFDR
									1513.74	1513.74	0.0017	1	37	49	MLLHRNDGACQAK			Carbamidomethyl (C)[10]
									1529.73	1529.73	0	0	37	49	MLLHRNDGACQAK			Carbamidomethyl (C)[10], Oxidation (M)[1]
									1743.86	1743.86	0.0015	1	138	153	GPIQLSHNYNYGPAGR
									1743.86	1743.86	0.0015	1	138	153	GPIQLSHNYNYGPAGR	90	100
									2023.86	2023.87	0.0092	5	114	132	GAASDYCTPSAQWPCAP			Carbamidomethyl (C)[7,15]
															GK
									2179.96	2179.96	-0.0007	0	114	133	GAASDYCTPSAQWPCAP			Carbamidomethyl (C)[7,15]
															GKR
									2179.96	2179.96	-0.0007	0	114	133	GAASDYCTPSAQWPCAP	100	100	Carbamidomethyl (C)[7,15]
															GKR
									2272.21	2272.23	0.02	9	154	175	AIGVDLLSNPDLVATDPT
															VSFK
									2610.14	2610.17	0.032	12	245	266	YCDILGVGYGDNLDCYN			Carbamidomethyl (C)[2,15]
															QRPFA
									2610.14	2610.17	0.032	12	245	266	YCDILGVGYGDNLDCYN	150	100	Carbamidomethyl (C)[2,15]
															QRPFA
17	Lactoylglutathione lyase	A. tauschii	gi|475531176	405	100	12	295	100	901.449	901.386	-0.0631	-70	169	175	AIMFYEK
									905.466	905.402	-0.0637	-70	25	31	MLHAVYR			Oxidation (M)[1]
									905.466	905.402	-0.0637	-70	25	31	MLHAVYR			Oxidation (M)[1]
									917.444	917.381	-0.063	-69	169	175	AIMFYEK			Oxidation (M)[3]
									1121.63	1121.55	-0.0841	-75	256	266	QPGPLPGLNTK
									1129.59	1129.51	-0.0811	-72	10	19	SAEAVLEWPK
									1195.46	1195.37	-0.0881	-74	41	49	CYTECFGMK			Carbamidomethyl (C)[1,5]
									1211.45	1211.37	-0.0843	-70	41	49	CYTECFGMK			Carbamidomethyl (C)[1,5], Oxidation (M)[8]
									1255.7	1255.62	-0.0877	-70	278	288	VVLVDHADFLK	41	96.219
									1255.7	1255.62	-0.0877	-70	278	288	VVLVDHADFLK
									1278.64	1278.55	-0.0878	-69	267	277	ITSFLDPDGWK	83	100
									1278.64	1278.55	-0.0878	-69	267	277	ITSFLDPDGWK
									1497.76	1497.66	-0.0964	-64	150	162	GPTPEPLCQVMLR	54	99.814	Carbamidomethyl (C)[8]
									1497.76	1497.66	-0.0964	-64	150	162	GPTPEPLCQVMLR			Carbamidomethyl (C)[8]
									1513.75	1513.65	-0.1023	-68	150	162	GPTPEPLCQVMLR			Carbamidomethyl (C)[8], Oxidation (M)[11]
									1513.75	1513.65	-0.1023	-68	150	162	GPTPEPLCQVMLR			Carbamidomethyl (C)[8], Oxidation (M)[11]
									1684.82	1684.7	-0.1173	-70	222	237	GNAYAQVAIGTDDVYK	43	97.548
									1684.82	1684.7	-0.1173	-70	222	237	GNAYAQVAIGTDDVYK
									2007.99	2007.86	-0.1326	-66	205	221	TTVLELTYNYGVTEYNK
									2086.99	2086.84	-0.1423	-68	88	106	YDIGAGFGHFAIANEDVY	64	99.978
															K
									2086.99	2086.84	-0.1423	-68	88	106	YDIGAGFGHFAIANEDVY
															K
									2415.16	2415.01	-0.1592	-66	128	149	GGSTVIAFAQDPDGYMF	10	0
															ELIQR
									2415.16	2415.01	-0.1592	-66	128	149	GGSTVIAFAQDPDGYMF
															ELIQR
									2431.16	2430.99	-0.168	-69	128	149	GGSTVIAFAQDPDGYMF			Oxidation (M)[16]
															ELIQR
18	translationally controlled tumor protein	T. aestivum	gi|21070379	264	100	3	175	100	979.432	979.543	0.0159	15	67	75	VVDIVDTFR	64	100
									1064.33	1064.43	0.0202	13	8	21	LSGDELLSDSFPYR	55	100
									967.653	967.753	0.0133	8	149	164	EGAADPTFLYFAHGLK
19	1-Cys peroxiredoxin PER1	A. tauschii	gi|475442339	565	100	18	360	100	862.409	862.408	-0.0009	-1	151	157	NMDEVVR
									878.404	878.402	-0.0015	-2	151	157	NMDEVVR			Oxidation (M)[2]
									957.475	957.477	0.0017	2	119	127	DGQGQLPSR
									979.557	979.542	-0.0151	-15	128	136	TLHIVGPDK
									988.567	988.558	-0.0096	-10	158	167	AVDSLLTAAK
									1135.57	1135.57	-0.0011	-1	84	93	DIEAYKPGSR
									1135.57	1135.57	-0.0011	-1	84	93	DIEAYKPGSR	71	99.998
									1277.62	1277.63	0.0079	6	94	104	VTYPIMADPDR
									1293.61	1293.62	0.0071	5	94	104	VTYPIMADPDR	19	0	Oxidation (M)[6]
									1300.64	1300.64	0.0018	1	140	150	LSFLYPSCTGR			Carbamidomethyl (C)[8]
									1300.64	1300.64	0.0018	1	140	150	LSFLYPSCTGR	43	98.776	Carbamidomethyl (C)[8]
									1305.79	1305.78	-0.0058	-4	128	139	TLHIVGPDKVVK
									1471.72	1471.73	0.0103	7	67	79	LLGISCDDVQSHK			Carbamidomethyl (C)[6]
									1567.75	1567.74	-0.0091	-6	196	209	MFPQGFETADLPSK
									1583.74	1583.76	0.0226	14	196	209	MFPQGFETADLPSK			Oxidation (M)[1]
									1676.87	1676.87	0.0003	0	94	108	VTYPIMADPDRSAIK
									1676.87	1676.87	0.0003	0	94	108	VTYPIMADPDRSAIK	47	99.478
									1679.84	1679.87	0.0279	17	80	93	EWTKDIEAYKPGSR
									1692.86	1692.88	0.0196	12	94	108	VTYPIMADPDRSAIK			Oxidation (M)[6]
									1692.86	1692.88	0.0196	12	94	108	VTYPIMADPDRSAIK	12	0	Oxidation (M)[6]
									1695.84	1695.87	0.0257	15	196	210	MFPQGFETADLPSKK
									1711.84	1711.86	0.0224	13	196	210	MFPQGFETADLPSKK			Oxidation (M)[1]
									2015.99	2015.98	-0.0017	-1	67	83	LLGISCDDVQSHKEWTK			Carbamidomethyl (C)[6]
									2064.06	2064.07	0.01	5	2	21	PGLTIGDTVPNLELDSTH
															GK
									2064.06	2064.07	0.01	5	2	21	PGLTIGDTVPNLELDSTH	85	100
															GK
									2127.01	2127.03	0.0161	8	109	127	QLNMVDPDEKDGQGQL
															PSR
									2127.01	2127.03	0.0161	8	109	127	QLNMVDPDEKDGQGQL	91	100
															PSR
									2143.01	2143.04	0.0276	13	109	127	QLNMVDPDEKDGQGQL			Oxidation (M)[4]
															PSR
									2143.01	2143.04	0.0276	13	109	127	QLNMVDPDEKDGQGQL	95	100	Oxidation (M)[4]
															PSR
									2624.3	2624.28	-0.0244	-9	170	194	VATPANWKPGECVVIAP			Carbamidomethyl (C)[12]
															GVSDEEAK
									2752.4	2752.42	0.0212	8	170	195	VATPANWKPGECVVIAP			Carbamidomethyl (C)[12]
															GVSDEEAKK
20	alpha-gliadin	Triticum turgidum subsp.	gi|166406979	119	100	1	119	100	1755.9	1755.87	-0.0362	-21	240	254	GSVQPQQLPQFEEIR	119	100
21	peroxidase 1	Triticum aestivum	gi|22001285	288	100	12	204	100	958.506	958.505	-0.0016	-2	113	120	AVNDIRDR
									998.599	998.604	0.0044	4	62	71	DIGLAAGLLR
									998.599	998.604	0.0044	4	62	71	DIGLAAGLLR	60	99.972
									1004.48	1004.49	0.0079	8	34	41	GLSFDFYR
									1004.48	1004.49	0.0079	8	34	41	GLSFDFYR	45	99.173
									1032.54	1032.51	-0.0299	-29	317	325	TSDLGEVRR
									1126.69	1126.7	0.0042	4	61	71	KDIGLAAGLLR
									1160.58	1160.6	0.0128	11	34	42	GLSFDFYRR
									1250.6	1250.62	0.0162	13	142	153	DSVVVSGGPDYR
									1250.6	1250.62	0.0162	13	142	153	DSVVVSGGPDYR	20	0
									1407.62	1407.65	0.0234	17	298	309	DFFEQFGVSMGK			Oxidation (M)[10]
									1486.8	1486.82	0.0141	9	127	141	GAVVSCADILALAAR			Carbamidomethyl (C)[6]
									1486.8	1486.82	0.0141	9	127	141	GAVVSCADILALAAR	22	0	Carbamidomethyl (C)[6]
									1772.93	1772.95	0.0188	11	142	158	DSVVVSGGPDYRVPLGR
									1772.93	1772.95	0.0188	11	142	158	DSVVVSGGPDYRVPLGR	33	84.708
									1778.82	1778.84	0.0252	14	295	309	SQRDFFEQFGVSMGK			Oxidation (M)[13]
									1851.03	1851.05	0.0209	11	219	234	LFPRPDPTINPPFLAR	25	9.123
22	alpha gliadin	Triticum aestivum	gi|154268814	114	100	1	121	100	1053.64	1053.54	-0.004	-3	148	160	DVVLQQHNIAHGR	111	100
23	avenin-like protein	Triticum aestivum	gi|145321072	321	98.607	5	291	100	896.499	896.492	-0.0067	-7	159	165	ERFGFLK
									903.494	903.5	0.006	7	740	748	FLGGEVGPK
									914.567	914.577	0.0106	12	48	55	ILLESAIR
									914.567	914.577	0.0106	12	48	55	ILLESAIR	18	0
									945.406	945.423	0.0166	18	712	719	DFNSYGSR
									945.406	945.423	0.0166	18	712	719	DFNSYGSR	40	67.315
									1073.5	1073.53	0.03	28	711	719	KDFNSYGSR
									1085.53	1085.55	0.0287	26	492	500	SGLQEYFNK
									1101.51	1101.53	0.0267	24	712	720	DFNSYGSRR
									1104.64	1104.67	0.0304	28	39	47	IDKLPYSIR
									1104.64	1104.67	0.0304	28	39	47	IDKLPYSIR	43	83.314
									1141.67	1141.71	0.0338	30	80	89	LAEIPFKPAR
									1141.67	1141.71	0.0338	30	80	89	LAEIPFKPAR	43	83.918
									1193.56	1193.65	0.0864	72	1	11	MATSATEHAFK
24	Alpha-gliadin	Triticum aestivum	gi|147883558	132	100	1	134	100	2775.47	2775.47	0.0019	1	143	164	QQQQQQQQILQQILQQQ			Carbamidomethyl (C)[21]
															LIPCR
25	Gamma- gliadin	Triticum monococcum	gi|217039735	119	100	2	123	100	1101.23	1101.32	0.0226	15	31	42	EFLLQQCNPEEK	52	96.55
									1104.47	1104.53	0.0014	1	43	56	LSLLQSVIPFLRPK	58	99.226
26	avenin-like b5	Triticum aestivum	gi|338817625	321	98.607	5	291	100	896.499	896.492	-0.0067	-7	159	165	ERFGFLK
									903.494	903.5	0.006	7	740	748	FLGGEVGPK
									914.567	914.577	0.0106	12	48	55	ILLESAIR
									914.567	914.577	0.0106	12	48	55	ILLESAIR	18	0
									945.406	945.423	0.0166	18	712	719	DFNSYGSR
									945.406	945.423	0.0166	18	712	719	DFNSYGSR	40	67.315
									1073.5	1073.53	0.03	28	711	719	KDFNSYGSR
									1085.53	1085.55	0.0287	26	492	500	SGLQEYFNK
									1101.51	1101.53	0.0267	24	712	720	DFNSYGSRR
									1104.64	1104.67	0.0304	28	39	47	IDKLPYSIR
									1104.64	1104.67	0.0304	28	39	47	IDKLPYSIR	43	83.314
									1141.67	1141.71	0.0338	30	80	89	LAEIPFKPAR
									1141.67	1141.71	0.0338	30	80	89	LAEIPFKPAR	43	83.918
									1193.56	1193.65	0.0864	72	1	11	MATSATEHAFK
27	avenin-like protein	Hordeum vulgare	gi|156630232	151	100	4	57	97.771	818.455	818.446	-0.0092	-11	248	254	MSLQALR
									834.45	834.442	-0.0081	-10	248	254	MSLQALR			Oxidation (M)[1]
									1245.66	1245.69	0.0326	26	202	211	QLSQIPEQFR
									1245.66	1245.69	0.0326	26	202	211	QLSQIPEQFR	25	0
									1381.7	1381.76	0.0628	45	212	223	CQAIHNVAEAIR			Carbamidomethyl (C)[1]
									1381.7	1381.76	0.0628	45	212	223	CQAIHNVAEAIR	26	0	Carbamidomethyl (C)[1]
									2941.44	2941.64	0.1987	68	224	247	QQQLQQQWQGMYQPQ
															QPAQLESIR
28	avenin-like b1	Triticum aestivum	gi|122232330	106	99.997	6	68	99.997	818.455	818.451	-0.0041	-5	249	255	MSLQALR
									818.455	818.451	-0.0041	-5	249	255	MSLQALR
									834.45	834.447	-0.0029	-3	249	255	MSLQALR			Oxidation (M)[1]
									1245.66	1245.7	0.0408	33	203	212	QLSQIPEQFR
									1245.66	1245.7	0.0408	33	203	212	QLSQIPEQFR	18	0
									1257.61	1257.64	0.0238	19	118	127	QQQAQHKSMR			Oxidation (M)[9]
									1381.7	1381.75	0.049	35	213	224	CQAIHNVAEAIR			Carbamidomethyl (C)[1]
									1381.7	1381.75	0.049	35	213	224	CQAIHNVAEAIR	17	0	Carbamidomethyl (C)[1]
									2949.38	2949.57	0.1923	65	225	248	QQQPQQQWQGMYQPQ
															QPAQHESIR
									2949.38	2949.57	0.1923	65	225	248	QQQPQQQWQGMYQPQ
															QPAQHESIR
									2965.38	2965.58	0.2071	70	225	248	QQQPQQQWQGMYQPQ			Oxidation (M)[11]
															QPAQHESIR
									2965.38	2965.58	0.2071	70	225	248	QQQPQQQWQGMYQPQ	34	0	Oxidation (M)[11]
															QPAQHESIR
									3784.8	3785.12	0.3223	85	62	92	MPFLQTQVEQLSSCQIV			Carbamidomethyl (C)[14,21,22]
															QHQCCQQLAQIPER
									3800.8	3801.13	0.3276	86	62	92	MPFLQTQVEQLSSCQIV			Carbamidomethyl (C)[14,21,22], Oxidation
															QHQCCQQLAQIPER			(M)[1]
29	Dihydrolipoyl dehydrogenase 1, mitochondrial	A. tauschii	gi|475592887	1130	100	30	827	100	879.493	879.48	-0.0138	-16	195	201	NKVEYVK
									891.53	891.501	-0.0286	-32	187	194	GIEGLFKK
									907.467	907.453	-0.0135	-15	118	124	TTCIEKR			Carbamidomethyl (C)[3]
									917.52	917.503	-0.0177	-19	469	476	FPLLANSR
									917.52	917.503	-0.0177	-19	469	476	FPLLANSR	42	98.415
									969.49	969.483	-0.0068	-7	154	162	SSFAHHGVK
									1058.57	1058.57	-0.0073	-7	239	248	SLPGVTIDEK
									1064.49	1064.54	0.0436	41	479	488	AIDDAEGMVK			Oxidation (M)[8]
									1076.56	1076.55	-0.0046	-4	489	497	VISEKETDR
									1116.63	1116.62	-0.0027	-2	228	238	NIIVATGSDVK
									1131.44	1131.47	0.0268	24	544	552	EACMNTYDK			Carbamidomethyl (C)[3]
									1186.67	1186.67	0.0052	4	239	249	SLPGVTIDEKK
									1450.71	1450.74	0.0253	17	531	543	TCHAHPTVSEALK			Carbamidomethyl (C)[2]
									1451.77	1451.76	-0.0047	-3	385	396	VLVDNRFMTNVK			Oxidation (M)[8]
									1499.87	1499.89	0.0243	16	250	264	IVSSTGALALTEIPK
									1539.74	1539.77	0.0333	22	141	153	ALLHSSHMYHEAK			Oxidation (M)[8]
									1594.74	1594.77	0.028	18	414	428	AEEDGVACVEFIAGK			Carbamidomethyl (C)[8]
									1603.79	1603.83	0.0392	24	125	140	GALGGTCLNVGCIPSK			Carbamidomethyl (C)[7,12]
									1603.79	1603.83	0.0392	24	125	140	GALGGTCLNVGCIPSK	65	99.993	Carbamidomethyl (C)[7,12]
									1627.96	1627.99	0.0278	17	250	265	IVSSTGALALTEIPKK
									1693.88	1693.86	-0.0116	-7	453	468	TEEQVKASGVAYQVGK
									1709.9	1709.88	-0.0263	-15	397	413	GVYAIGDAIPGPMLAHK
									1725.82	1725.89	0.0724	42	163	177	FSNLEVDLPAMMAQK	17	0	Oxidation (M)[11,12]
									1725.9	1725.89	-0.0083	-5	397	413	GVYAIGDAIPGPMLAHK			Oxidation (M)[13]
									1818.95	1818.99	0.0437	24	364	381	VPYTAGIGLDAIGVETDK
									1878.02	1878.05	0.0253	13	459	476	ASGVAYQVGKFPLLANS
															R
									1878.02	1878.05	0.0253	13	459	476	ASGVAYQVGKFPLLANS	61	99.984
															R
									2001.08	2001.14	0.0621	31	206	225	LVSPSEVSVDLVDGGSTI
															VK
									2001.08	2001.14	0.0621	31	206	225	LVSPSEVSVDLVDGGSTI	129	100
															VK
									2089.09	2089.15	0.054	26	364	384	VPYTAGIGLDAIGVETDK
															GGR
									2089.09	2089.15	0.054	26	364	384	VPYTAGIGLDAIGVETDK	185	100
															GGR
									2460.23	2460.3	0.0715	29	285	307	LGSEVTVVEFAPDIVPSM
															DGEIR
									2460.23	2460.3	0.0715	29	285	307	LGSEVTVVEFAPDIVPSM	73	99.999
															DGEIR
									2476.23	2476.3	0.0728	29	285	307	LGSEVTVVEFAPDIVPSM			Oxidation (M)[18]
															DGEIR
									2481.32	2481.4	0.083	33	339	363	LTVEPAAGGEQTVIEADV
															VLVSAGR
									2481.32	2481.4	0.083	33	339	363	LTVEPAAGGEQTVIEADV	168	100
															VLVSAGR
									2555.24	2555.31	0.0639	25	429	452	EGHVDYDTVPGVVYTHP
															EVASVGK
									2588.33	2588.41	0.0821	32	285	308	LGSEVTVVEFAPDIVPSM
															DGEIRK
									2588.33	2588.41	0.0821	32	285	308	LGSEVTVVEFAPDIVPSM	88	100
															DGEIRK
30	proteasome subunit alpha type-3	T. urartu	gi|474156765	632	100	21	405	100	826.446	826.445	-0.0006	-1	160	167	YFGAALGK
									826.446	826.445	-0.0006	-1	160	167	YFGAALGK	55	99.894
									844.477	844.482	0.0046	5	188	195	EGIVEVAK
									860.509	860.495	-0.0136	-16	174	180	TEIEKLK
									861.461	861.464	0.0033	4	58	65	MILAGSNR
									877.456	877.455	-0.0012	-1	58	65	MILAGSNR			Oxidation (M)[1]
									878.44	878.441	0.0011	1	181	187	LSELTCR			Carbamidomethyl (C)[6]
									878.44	878.441	0.0011	1	181	187	LSELTCR	30	68.911	Carbamidomethyl (C)[6]
									904.522	904.521	-0.0015	-2	66	72	RLHSVHR
									911.41	911.415	0.0046	5	94	101	SEAANYEK
									1017.56	1017.56	-0.0011	-1	58	66	MILAGSNRR
									1017.56	1017.56	-0.0011	-1	58	66	MILAGSNRR	7	0
									1019.52	1019.53	0.0059	6	102	110	VYGEPMPVK
									1033.56	1033.56	0.0003	0	58	66	MILAGSNRR			Oxidation (M)[1]
									1033.56	1033.56	0.0003	0	58	66	MILAGSNRR	9	0	Oxidation (M)[1]
									1035.52	1035.54	0.0186	18	102	110	VYGEPMPVK			Oxidation (M)[6]
									1040.54	1040.54	-0.0011	-1	21	29	VFQVEYAGK
									1040.54	1040.54	-0.0011	-1	21	29	VFQVEYAGK	53	99.84
									1110.54	1110.54	-0.0032	-3	92	101	AKSEAANYEK
									1119.62	1119.62	-0.0008	-1	179	187	LKLSELTCR			Carbamidomethyl (C)[8]
									1126.61	1126.59	-0.0202	-18	227	236	VPNDLLEQAK
									1144.6	1144.6	0.001	1	196	205	IIYGVHDEAK
									1173.65	1173.64	-0.0027	-2	30	41	AVDNSGTIVGIK
									1271.67	1271.67	0.0019	1	73	86	NSGLAVAGLAADGR
									1271.67	1271.67	0.0019	1	73	86	NSGLAVAGLAADGR	122	100
									1387.72	1387.72	-0.0016	-1	196	207	IIYGVHDEAKDK
									1603.81	1603.81	-0.0016	-1	102	115	VYGEPMPVKELADR
									1603.81	1603.81	-0.0016	-1	102	115	VYGEPMPVKELADR	69	99.996
									1619.81	1619.82	0.0087	5	102	115	VYGEPMPVKELADR			Oxidation (M)[6]
									1619.81	1619.82	0.0087	5	102	115	VYGEPMPVKELADR	21	0	Oxidation (M)[6]
									1648.87	1648.85	-0.0171	-10	223	236	QHEKVPNDLLEQAK
									1703.9	1703.9	-0.0008	0	181	195	LSELTCREGIVEVAK			Carbamidomethyl (C)[6]
									1797.87	1797.88	0.0046	3	144	159	DGPQLYMIEPSGLSYK
									1797.87	1797.88	0.0046	3	144	159	DGPQLYMIEPSGLSYK	67	99.994
									1813.87	1813.88	0.0143	8	144	159	DGPQLYMIEPSGLSYK			Oxidation (M)[7]
31	27K protein	Triticum aestivum	gi|30793446	380	100	10	116	100	975.541	975.572	0.0306	31	28	35	FVANHLFK
									975.541	975.572	0.0306	31	28	35	FVANHLFK
									1078.54	1078.57	0.0391	36	181	189	GYPLLEACR			Carbamidomethyl (C)[8]
									1078.54	1078.57	0.0391	36	181	189	GYPLLEACR	7	0	Carbamidomethyl (C)[8]
									1113.47	1113.51	0.04	36	109	116	EWESCFQK			Carbamidomethyl (C)[5]
									1113.47	1113.51	0.04	36	109	116	EWESCFQK			Carbamidomethyl (C)[5]
									1145.57	1145.61	0.0354	31	133	142	GHNLSLEYGR
									1145.57	1145.61	0.0354	31	133	142	GHNLSLEYGR	49	94.901
									1406.63	1406.68	0.0559	40	107	116	HREWESCFQK			Carbamidomethyl (C)[7]
									1406.63	1406.68	0.0559	40	107	116	HREWESCFQK			Carbamidomethyl (C)[7]
									1440.73	1440.78	0.0472	33	178	189	AYKGYPLLEACR			Carbamidomethyl (C)[11]
									1440.73	1440.78	0.0472	33	178	189	AYKGYPLLEACR	12	0	Carbamidomethyl (C)[11]
									1487.73	1487.8	0.0688	46	130	142	GERGHNLSLEYGR
									1534.76	1534.77	0.0115	7	117	129	QGLDPKPVTECYK			Carbamidomethyl (C)[11]
									1876.92	1876.95	0.0256	14	117	132	QGLDPKPVTECYKGER			Carbamidomethyl (C)[11]
									1876.92	1876.95	0.0256	14	117	132	QGLDPKPVTECYKGER	48	93.64	Carbamidomethyl (C)[11]
									1955.97	1956.03	0.0655	33	12	27	VHVAIYYESLCPYSVR			Carbamidomethyl (C)[11]
32	xylanase inhibitor protein I	Triticum aestivum	gi|20804336	143	100	8	95	100	874.474	874.463	-0.0113	-13	45	52	NKAEGSLR
									977.541	977.542	0.001	1	205	213	ALATGIFER
									977.541	977.542	0.001	1	205	213	ALATGIFER	56	99.92
									1036.52	1036.53	0.004	4	238	246	WTAAYPATR
									1150.6	1150.61	0.0111	10	35	44	TGQVTVFWGR
									1184.56	1184.58	0.0161	14	194	204	CGYPPAAHVGR			Carbamidomethyl (C)[1]
									1184.56	1184.58	0.0161	14	194	204	CGYPPAAHVGR	37	93.408	Carbamidomethyl (C)[1]
									1308.69	1308.7	0.0084	6	265	276	NVYYGVAPVAQK
									1339.61	1339.65	0.0351	26	278	288	DNYGGIMLWDR
									1339.61	1339.65	0.0351	26	278	288	DNYGGIMLWDR	3	0
									1403.81	1403.83	0.0173	12	180	193	GGPGKPLHLTATVR
33	gliadin/avenin-like seed protein	Triticum aestivum	gi|281335538	86	99.723	4	57	99.356	1950.94	1951.05	0.1095	56	60	76	DALLQQCSPVADMSFLR			Carbamidomethyl (C)[7]
									1950.94	1951.05	0.1095	56	60	76	DALLQQCSPVADMSFLR			Carbamidomethyl (C)[7]
									1966.94	1967.02	0.0844	43	60	76	DALLQQCSPVADMSFLR			Carbamidomethyl (C)[7], Oxidation (M)[13]
									1966.94	1967.02	0.0844	43	60	76	DALLQQCSPVADMSFLR	57	99.356	Carbamidomethyl (C)[7], Oxidation (M)[13]
									2607.25	2607.38	0.1342	51	55	76	LNPCRDALLQQCSPVAD			Carbamidomethyl (C)[4,12], Oxidation (M)[18]
															MSFLR
									2635.19	2635.35	0.1631	62	77	97	SQVVQHSSCLVMWEQC			Carbamidomethyl (C)[9,16,17]
															CQQLK
									2651.18	2651.34	0.1536	58	77	97	SQVVQHSSCLVMWEQC			Carbamidomethyl (C)[9,16,17], Oxidation
															CQQLK			(M)[12]
									3217.52	3217.79	0.2749	85	27	54	SAWEPQHPSSPEHQPTP
															QPQEHPVPHQK
34	gliadin/avenin-like seed protein	Triticum aestivum	gi|281335538	86	99.723	4	57	99.356	1950.94	1951.05	0.1095	56	60	76	DALLQQCSPVADMSFLR			Carbamidomethyl (C)[7]
									1950.94	1951.05	0.1095	56	60	76	DALLQQCSPVADMSFLR			Carbamidomethyl (C)[7]
									1966.94	1967.02	0.0844	43	60	76	DALLQQCSPVADMSFLR			Carbamidomethyl (C)[7], Oxidation (M)[13]
									1966.94	1967.02	0.0844	43	60	76	DALLQQCSPVADMSFLR	57	99.356	Carbamidomethyl (C)[7], Oxidation (M)[13]
									2607.25	2607.38	0.1342	51	55	76	LNPCRDALLQQCSPVAD			Carbamidomethyl (C)[4,12], Oxidation (M)[18]
															MSFLR
									2635.19	2635.35	0.1631	62	77	97	SQVVQHSSCLVMWEQC			Carbamidomethyl (C)[9,16,17]
															CQQLK
									2651.18	2651.34	0.1536	58	77	97	SQVVQHSSCLVMWEQC			Carbamidomethyl (C)[9,16,17], Oxidation
															CQQLK			(M)[12]
									3217.52	3217.79	0.2749	85	27	54	SAWEPQHPSSPEHQPTP
															QPQEHPVPHQK
