# Supplementary material for: Comparative proteome analysis of embryo and endosperm reveals central differential expression proteins involved in wheat seed germination
Source: BMC Plant Biol. 2015 Apr 8;15:97. doi: 10.1186/s12870-015-0471-z (PMC4407426; doi:10.1186/s12870-015-0471-z)
Supplement: Additional file 5: Table S5. — Eukaryotic orthologous groups (KOGs) of the key DEPs identified in the wheat embryo. [file 12870_2015_471_MOESM5_ESM.xls]

## Sheet: Sheet1
	Additional file 4: Table S3. Eukaryotic orthologous groups (KOGs) of the key DEPs identified in the wheat embryo.
Spot No.	Protein Name	Accsession No.	Carbohydrate metabolism
1	Putative aconitate hydratase	gi|357144707	KOG0452
5	alpha-glucan phosphorylase,	gi|300681424	KOG2099
11	Dihydrolipoyl dehydrogenase 1	gi|357134512	KOG1335
23	alcohol dehydrogenase ADH1A	gi|119388731	KOG0022
25	fructose-bisphosphate aldolase	gi|226316439	KOG1557
26	glyceraldehyde-3-phosphate dehydrogenase	gi|253783729	KOG0657
27	fructose-bisphosphate aldolase	gi|226316439	KOG1557
64	Cytosolic 3-phosphoglycerate kinase	gi|28172909	KOG1367
40	triosephosphat-isomerase	gi|11124572	KOG1643
41	triosephosphat-isomerase	gi|11124572	KOG1643
			Proteometabolism
24	protein disulfide-isomerase precursor	gi|1848212	KOG0191
35	putative proteasome subunit alpha type 3	gi|50080306	KOG0184
42	Proteasome	gi|357159246	KOG0179
45	proteasome subunit beta type-4-like	gi|357159415	KOG0185
61	unnamed protein product	gi|257307295	KOG0101
			Amino acid metabolism
6	methionine synthase	gi|50897038	KOG2263
7	methionine synthase 1 enzyme	gi|68655495	KOG2263
12	serine hydroxymethyltransferase 1-like	gi|357156812	KOG2467
43	glutathione transferase	gi|20067415	KOG0406
56	Adenosylhomocysteinase	gi|475434162	KOG1370
57	Adenosylhomocysteinase	gi|474160132	KOG1370
			Nucleic acid metabolism
14	UTP--glucose-1-phosphate	gi|357156812	KOG2467
21	Adenylosuccinate synthetase	gi|6685803	KOG1355
59	Uridine 5'-monophosphate synthase	gi|475599896	KOG1377
62	Adenylosuccinate synthetase	gi|6685803	KOG1355
			Transcription and translation
33	Elongation factor 1-beta	gi|473753874	KOG1668
68	Replication factor C like protein	gi|27735373	KOG1968
			ATP synthesis
67	ATP synthase beta subunit	gi|475626178	KOG2854
			Sucrose biosynthetic process
52	sucrose synthase type 2	gi|3393044	KOG0853
53	phosphoglucomutase	gi|18076790	KOG0625
55	phosphoglucomutase	gi|18076790	KOG0625
			Stress-related proteins
16	calreticulin-like protein	gi|56606827	KOG0674
13	calreticulin-like protein	gi|56606827	KOG0674
22	class II chitinase	gi|62465514	KOG4742
31	pyridoxine biosynthesis protein	gi|74026503	KOG1606
47	manganese superoxide dismutase	gi|1621627	KOG0876
51	cyclophilin	gi|154761388	KOG0865
65	Pm3b-like disease resistance protein 15Q1	gi|134290443	KOG4658
66	Lactoylglutathione lyase	gi|475531176	KOG2943
69	glutathione S-transferase	gi|5923877	KOG0867
71	manganese superoxide dismutase	gi|1621627	KOG0876
72	Peroxiredoxin-2E-1, chloroplastic	gi|473825951	KOG0541
			Inhibitor
9	Serpin-Z2B; AltName: Full=TriaeZ2b	gi|75279909	KOG2392
58	serpin-N3.2	gi|379060943	KOG2392
60	serpin-N3.2	gi|379060943	KOG2392
			Other proteins
2	predicted protein	gi|326523589	KOG0452
8	predicted protein	gi|326533328	KOG0356
10	predicted protein	gi|326493636	KOG2670
15	predicted protein	gi|115477461	KOG0535
18	predicted protein	gi|326494166	KOG1526
28	predicted protein	gi|326506152	KOG0863
30	predicted protein	gi|326493416	KOG2943
32	predicted protein	gi|326495978	KOG2239
36	predicted protein	gi|326489278	KOG3083
38	predicted protein	gi|326526175	KOG1641
44	predicted protein	gi|326495678	KOG0182
48	predicted protein	gi|474071007	KOG0710
